# Supplementary material for: Group A streptococcus induces CD1a-autoreactive T cells and promotes psoriatic inflammation
Source: Sci Immunol. Author manuscript; Available in PMC 2024 Feb 23. (PMC7615662; doi:10.1126/sciimmunol.add9232)
Supplement: Data file S1 [file EMS194149-supplement-Data_file_S1.xlsx]

## Sheet: Figure 1
	Fig. 1A
	Donor	EV	EV+GAS	CD1a	CD1a+GAS
	HC1	1	0.33	0.32	2.19
	HC2	1	1.86	1.11	5.71
	HC3	1	3.07	2.37	8.74
	HC4	1	1.37	0.98	5.8
	HC5	1	1.33	1.1	2.58
	HC6	1	0.68	0.71	5.42
	HC7	1	0.95	1.09	4.86
	RM one-way ANOVA
	Tukey's multiple comparisons test	Mean Diff.	95.00% CI of diff.	Summary	Adjusted P Value
	EV vs. EV+GAS	-0.37	-1.548 to 0.8083	ns	0.7095
	EV vs. CD1a	-0.09714	-0.9226 to 0.7283	ns	0.9752
	EV vs. CD1a+GAS	-4.043	-6.923 to -1.163	*	0.0112
	EV+GAS vs. CD1a	0.2729	-0.1919 to 0.7376	ns	0.2744
	EV+GAS vs. CD1a+GAS	-3.673	-5.738 to -1.608	**	0.0034
	CD1a vs. CD1a+GAS	-3.946	-6.217 to -1.675	**	0.0039
	Fig. 1B
	Donor	IL-22+ CD4	IL-22+ CD8	IL-22- CD4	IL-22- CD8
	HC1	77.6	18.8	73.1	23.9
	HC2	60	38	53.9	43
	HC3	61.3	34.6	60.3	36.2
	HC4	61.1	33.3	57	34
	HC5	57.8	34.2	57.6	31.9
	HC6	54.8	30.6	51.8	31.7
	HC7	65.8	20.3	53.8	27.8
	HC8	38.7	42.8	31.3	55.7
	HC9	28	42.6	18.7	50.3
	HC10	41	39.4	36.9	41.9
	HC11	46.3	34.8	39	46.5
	RM one-way ANOVA
	Tukey's multiple comparisons test	Mean Diff.	95.00% CI of diff.	Summary	Adjusted P Value
	IL-22+ CD4 vs. IL-22- CD4	5.364	2.126 to 8.601	**	0.0023
	IL-22+ CD8 vs. IL-22- CD8	-4.864	-9.243 to -0.4838	*	0.0292
	Fig. 1C
	Donor	CD4	CD8
	HC1	95.7	93.3
	HC2	96.8	89.5
	HC3	97.4	98.5
	HC4	98.9	91.6
	HC5	99.7	96.5
	HC6	96.3	90
	HC7	97.4	85.1
	HC8	90.5	88.6
	Fig. 1D CD4
	Donor	IL-22+ CD45RA	IL-22- CD45RA	IL-22+ CD45RO	IL-22- CD45RO
	HC1	11	19.8	79.2	69
	HC2	26.1	43.9	66.7	46.2
	HC3	32.4	47.1	60.2	42.8
	HC4	45.5	56.3	46.7	34.7
	HC5	27.2	71.1	62.7	18.9
	HC6	41.2	48.3	52.9	37.1
	HC7	17.9	60.4	75	27.3
	HC8	8.17	11.2	79.8	76.8
	HC9	4.48	6.78	86.6	85.6
	HC10	13.1	26.4	78.4	64.6
	HC11	12.6	13.4	80.1	76.5
	IL-22- CD45RA vs IL-22+ CD45RA
	Paired t test
	P value	0.0076
	P value summary	**
	Significantly different (P < 0.05)?	Yes
	One- or two-tailed P value?	Two-tailed
	IL-22- CD45RO vs IL-22+ CD45RO
	Paired t test
	P value	0.0042
	P value summary	**
	Significantly different (P < 0.05)?	Yes
	One- or two-tailed P value?	Two-tailed
	Fig. 1D CD8
	Donor	IL-22+ CD45RA	IL-22+ CD45RO	IL-22- CD45RA	IL-22- CD45RO
	HC1	23.8	66.7	30.2	55.5
	HC2	64.9	25.4	85.5	10.4
	HC3	50.6	25.3	70.9	13.5
	HC4	75.2	19.3	84.8	8.24
	HC5	27.9	57.6	69.4	20.5
	HC6	68.4	15.8	83	11.6
	HC7	29.2	54.2	76.6	14.5
	HC8	14.8	70	13.6	68.1
	HC9	2.95	80.6	4.39	80.3
	HC10	34.9	53.7	44.1	44.5
	HC11	13.2	85.2	13.5	85.1
	IL-22- CD45RA vs IL-22+ CD45RA
	Paired t test
	P value	0.0099
	P value summary	**
	Significantly different (P < 0.05)?	Yes
	One- or two-tailed P value?	Two-tailed
	IL-22- CD45RO vs IL-22+ CD45RO
	Paired t test
	P value	0.0105
	P value summary	*
	Significantly different (P < 0.05)?	Yes
	One- or two-tailed P value?	Two-tailed
	Fig. 1E CD25 %expression
	Donor	IL-22+	IL-22-
	HC1	33.2	23.9
	HC2	25.3	14.6
	HC3	19	12
	HC4	14.1	6.67
	HC5	65.2	20.4
	HC6	22.6	14
	HC7	10.9	10.1
	HC8	30.3	19.3
	HC9	75.1	24
	Paired t test
	P value	0.0236
	P value summary	*
	Significantly different (P < 0.05)?	Yes
	One- or two-tailed P value?	Two-tailed
	Fig. 1E CD69 %expression
	Donor	IL-22+	IL-22-
	HC1	35.9	29.5
	HC2	41.7	33
	HC3	40.6	31.1
	HC4	33.8	30.5
	HC5	57.8	32.3
	HC6	37.1	27.6
	HC7	66.2	41.8
	HC8	35.7	16.4
	HC9	29.5	16.1
	HC10	54.5	36.8
	HC11	39.3	20
	Paired t test
	P value	<0.0001
	P value summary	****
	Significantly different (P < 0.05)?	Yes
	One- or two-tailed P value?	Two-tailed
	Fig. 1E CD137 %expression
	Donor	IL-22+	IL-22-
	HC1	41.3	33.1
	HC2	59.7	60.3
	HC3	60.5	53.2
	HC4	55.6	43.2
	HC5	27.6	23.5
	HC6	51.6	36.1
	HC7	47.8	29.9
	HC8	68.2	41.7
	Paired t test
	P value	0.007
	P value summary	**
	Significantly different (P < 0.05)?	Yes
	One- or two-tailed P value?	Two-tailed
	Fig. 1E CD154 %expression
	Donor	IL-22+	IL-22-
	HC1	11.7	11
	HC2	22.7	19.6
	HC3	16.2	12.4
	HC4	12.5	9.33
	HC5	24.1	1.81
	HC6	17.7	4.16
	HC7	21.7	11
	HC8	39.4	6.22
	Paired t test
	P value	0.0261
	P value summary	*
	Significantly different (P < 0.05)?	Yes
	One- or two-tailed P value?	Two-tailed
	Fig. 1F CLA %expression
	Donor	IL-22+	IL-22-
	HC1	27	24.9
	HC2	5.96	2.91
	HC3	16.9	11.4
	HC4	28.3	21.6
	HC5	25	17.3
	HC6	8.32	4.49
	HC7	11.9	8.39
	HC8	23.7	17.2
	HC9	20.9	15.9
	Paired t test
	P value	<0.0001
	P value summary	****
	Significantly different (P < 0.05)?	Yes
	One- or two-tailed P value?	Two-tailed

## Sheet: Figure 2
	Fig. 2A
	Donor	EV	EV+GAS	CD1a	CD1a+GAS	CD1a+GAS+OX116
	HC1	0.87	2.31	0.68	8.35	2.6
	HC2	1.31	0.83	0.022	12	2.58
	HC3	0.28	0.28	2.51	11.9	2.52
	2-way ANOVA
	Tukey's post hoc test	Mean Diff.	95.00% CI of diff.	Summary	Adjusted P Value
	EV vs. EV+GAS	-0.32	-4.044 to 3.404	ns	0.9979
	EV vs. CD1a	-0.2507	-3.975 to 3.474	ns	0.9992
	EV vs. CD1a+GAS	-9.93	-13.65 to -6.206	***	0.0001
	EV vs. CD1a+GAS+OX116	-1.747	-5.471 to 1.978	ns	0.5248
	EV+GAS vs. CD1a	0.06933	-3.655 to 3.794	ns	>0.9999
	EV+GAS vs. CD1a+GAS	-9.61	-13.33 to -5.886	***	0.0001
	EV+GAS vs. CD1a+GAS+OX116	-1.427	-5.151 to 2.298	ns	0.6862
	CD1a vs. CD1a+GAS	-9.679	-13.40 to -5.955	***	0.0001
	CD1a vs. CD1a+GAS+OX116	-1.496	-5.220 to 2.228	ns	0.651
	CD1a+GAS vs. CD1a+GAS+OX116	8.183	4.459 to 11.91	***	0.0004
	Fig. 2B
	Donor	EV	EV+GAS	EV+HKGAS	CD1a	CD1a+GAS	CD1a+HKGAS
	HC1	0.3	0.97	0.54	0.14	5.5	1.74
	HC2	0.062	0.55	0.12	0.1	7.39	1.88
	HC3	0.017	0.086	0.052	0.02	12	2.6
	HC4	1.08	0.26	0.43	1.51	9.85	0.75
	HC5	0.37	1.46	0.67	2.22	9.91	0.49
	HC6	0.93	0.85	0.18	1.79	11.9	0.16
	2-way ANOVA
	Tukey's post hoc test	Mean Diff.	95.00% CI of diff.	Summary	Adjusted P Value
	EV vs. EV+GAS	-0.2362	-2.433 to 1.961	ns	0.9994
	EV vs. EV+HKGAS	0.1278	-2.069 to 2.325	ns	>0.9999
	EV vs. CD1a	-0.5035	-2.701 to 1.694	ns	0.9794
	EV vs. CD1a+GAS	-8.965	-11.16 to -6.768	****	<0.0001
	EV vs. CD1a+HKGAS	-0.8102	-3.007 to 1.387	ns	0.8615
	EV+GAS vs. EV+HKGAS	0.364	-1.833 to 2.561	ns	0.9953
	EV+GAS vs. CD1a	-0.2673	-2.464 to 1.930	ns	0.9989
	EV+GAS vs. CD1a+GAS	-8.729	-10.93 to -6.532	****	<0.0001
	EV+GAS vs. CD1a+HKGAS	-0.574	-2.771 to 1.623	ns	0.9639
	EV+HKGAS vs. CD1a	-0.6313	-2.828 to 1.566	ns	0.9465
	EV+HKGAS vs. CD1a+GAS	-9.093	-11.29 to -6.896	****	<0.0001
	EV+HKGAS vs. CD1a+HKGAS	-0.938	-3.135 to 1.259	ns	0.7738
	CD1a vs. CD1a+GAS	-8.462	-10.66 to -6.265	****	<0.0001
	CD1a vs. CD1a+HKGAS	-0.3067	-2.504 to 1.890	ns	0.9979
	CD1a+GAS vs. CD1a+HKGAS	8.155	5.958 to 10.35	****	<0.0001
	Fig. 2C Mo-DC
		Isotype		anti-HLAs		anti-HLAs+anti-CD1a
	Donor	Ctrl	GAS MOI=20	Ctrl	GAS MOI=20	Ctrl	GAS MOI=20
	HC1	11.5	350.5	12	333.5	13	220
	HC2	33	392.5	19.5	315.5	8	192
	HC3	91	373.5	61	259.5	40	232
	HC4	47.5	397.5	20.5	305.5	23.5	141
	HC5	158	372.5	66.5	296	42	240
	HC6	60.5	417.5	32	326	38	269.5
	2-way ANOVA
	Tukey's post hoc test	Mean Diff.	95.00% CI of diff.	Summary	Adjusted P Value
	Ctrl
	Isotype vs. anti-HLAs	31.67	-10.25 to 73.59	ns	0.1216
	Isotype vs. anti-HLAs+anti-CD1a	39.5	-14.96 to 93.96	ns	0.1363
	anti-HLAs vs. anti-HLAs+anti-CD1a	7.833	-9.501 to 25.17	ns	0.3786
	GAS MOI=20
	Isotype vs. anti-HLAs	78	34.35 to 121.6	**	0.0049
	Isotype vs. anti-HLAs+anti-CD1a	168.3	101.4 to 235.1	**	0.001
	anti-HLAs vs. anti-HLAs+anti-CD1a	90.25	21.46 to 159.0	*	0.0181
	Fig. 2C Mo-LC
		Isotype		anti-HLAs		anti-HLAs+anti-CD1a
	Donor	Ctrl	GAS MOI=20	Ctrl	GAS MOI=20	Ctrl	GAS MOI=20
	HC1	19.5	347.5	10	205	4	177
	HC2	12.5	295.5	7.5	242.5	1	179
	HC3	72.5	417	54.5	321	31	274.5
	HC4	83.5	452.5	39	389.5	32.5	291.5
	HC5	106	391	60.5	336	47.5	315
	HC6	30	453	13	360	6.5	311.5
	2-way ANOVA
	Tukey's post hoc test	Mean Diff.	95.00% CI of diff.	Summary	Adjusted P Value
	Ctrl
	Isotype vs. anti-HLAs	23.25	-0.02836 to 46.53	ns	0.0502
	Isotype vs. anti-HLAs+anti-CD1a	33.58	7.666 to 59.50	*	0.019
	anti-HLAs vs. anti-HLAs+anti-CD1a	10.33	1.066 to 19.60	*	0.0338
	GAS MOI=20
	Isotype vs. anti-HLAs	83.75	38.16 to 129.3	**	0.0044
	Isotype vs. anti-HLAs+anti-CD1a	134.7	89.20 to 180.1	***	0.0005
	anti-HLAs vs. anti-HLAs+anti-CD1a	50.92	14.20 to 87.64	*	0.0145
	Fig. 2D
	Donor	EV	EV+GAS	EV+SE	EV+SP	EV+SM	CD1a	CD1a+GAS	CD1a+SE	CD1a+SP	CD1a+SM
	HC1	1	0.328767	0.22	0.18	0.36	0.315068	2.19178	0.74	0.16	0.19
	HC2	1	1.85714	2.11	3.18	2.39	1.10714	5.71429	2.54	2.04	2.04
	HC3	1	3.06667	0.24	0.04	0.06	2.37037	8.74074	0.3	0.09	0.03
	HC4	1	1.36986	0.07	3.06	2.95	0.977169	5.79909	0.1	3.06	2.5
	HC5	1	1.32637	1.66	1.56	1.31	1.09661	2.57702	1.61	1.89	1.47
	HC6	1	0.681275	0.9	1	0.73	0.705179	5.41833	1.06	0.75	0.94
	HC7	1	0.949187	1.42	1.28	1.32	1.08537	4.85772	1.18	1.62	1.63
	2-way ANOVA
	Tukey's post hoc test	Mean Diff.	95.00% CI of diff.	Summary	Adjusted P Value
	EV vs. EV+GAS	-0.3685	-2.106 to 1.369	ns	0.9994
	EV vs. EV+SE	0.05429	-1.683 to 1.792	ns	>0.9999
	EV vs. EV+SP	-0.4714	-2.209 to 1.266	ns	0.996
	EV vs. EV+SM	-0.3029	-2.040 to 1.434	ns	0.9999
	EV vs. CD1a	-0.09384	-1.831 to 1.643	ns	>0.9999
	EV vs. CD1a+GAS	-4.043	-5.780 to -2.305	****	<0.0001
	EV vs. CD1a+SE	-0.07571	-1.813 to 1.662	ns	>0.9999
	EV vs. CD1a+SP	-0.3729	-2.110 to 1.364	ns	0.9994
	EV vs. CD1a+SM	-0.2571	-1.994 to 1.480	ns	>0.9999
	EV+GAS vs. EV+SE	0.4228	-1.315 to 2.160	ns	0.9983
	EV+GAS vs. EV+SP	-0.103	-1.840 to 1.634	ns	>0.9999
	EV+GAS vs. EV+SM	0.06561	-1.672 to 1.803	ns	>0.9999
	EV+GAS vs. CD1a	0.2746	-1.463 to 2.012	ns	>0.9999
	EV+GAS vs. CD1a+GAS	-3.674	-5.411 to -1.937	****	<0.0001
	EV+GAS vs. CD1a+SE	0.2928	-1.445 to 2.030	ns	>0.9999
	EV+GAS vs. CD1a+SP	-0.00439	-1.742 to 1.733	ns	>0.9999
	EV+GAS vs. CD1a+SM	0.1113	-1.626 to 1.849	ns	>0.9999
	EV+SE vs. EV+SP	-0.5257	-2.263 to 1.212	ns	0.9912
	EV+SE vs. EV+SM	-0.3571	-2.094 to 1.380	ns	0.9995
	EV+SE vs. CD1a	-0.1481	-1.885 to 1.589	ns	>0.9999
	EV+SE vs. CD1a+GAS	-4.097	-5.834 to -2.360	****	<0.0001
	EV+SE vs. CD1a+SE	-0.13	-1.867 to 1.607	ns	>0.9999
	EV+SE vs. CD1a+SP	-0.4271	-2.164 to 1.310	ns	0.9981
	EV+SE vs. CD1a+SM	-0.3114	-2.049 to 1.426	ns	0.9999
	EV+SP vs. EV+SM	0.1686	-1.569 to 1.906	ns	>0.9999
	EV+SP vs. CD1a	0.3776	-1.360 to 2.115	ns	0.9993
	EV+SP vs. CD1a+GAS	-3.571	-5.309 to -1.834	****	<0.0001
	EV+SP vs. CD1a+SE	0.3957	-1.342 to 2.133	ns	0.999
	EV+SP vs. CD1a+SP	0.09857	-1.639 to 1.836	ns	>0.9999
	EV+SP vs. CD1a+SM	0.2143	-1.523 to 1.952	ns	>0.9999
	EV+SM vs. CD1a	0.209	-1.528 to 1.946	ns	>0.9999
	EV+SM vs. CD1a+GAS	-3.74	-5.477 to -2.003	****	<0.0001
	EV+SM vs. CD1a+SE	0.2271	-1.510 to 1.964	ns	>0.9999
	EV+SM vs. CD1a+SP	-0.07	-1.807 to 1.667	ns	>0.9999
	EV+SM vs. CD1a+SM	0.04571	-1.692 to 1.783	ns	>0.9999
	CD1a vs. CD1a+GAS	-3.949	-5.686 to -2.212	****	<0.0001
	CD1a vs. CD1a+SE	0.01813	-1.719 to 1.755	ns	>0.9999
	CD1a vs. CD1a+SP	-0.279	-2.016 to 1.458	ns	>0.9999
	CD1a vs. CD1a+SM	-0.1633	-1.901 to 1.574	ns	>0.9999
	CD1a+GAS vs. CD1a+SE	3.967	2.230 to 5.704	****	<0.0001
	CD1a+GAS vs. CD1a+SP	3.67	1.933 to 5.407	****	<0.0001
	CD1a+GAS vs. CD1a+SM	3.786	2.048 to 5.523	****	<0.0001
	CD1a+SE vs. CD1a+SP	-0.2971	-2.034 to 1.440	ns	0.9999
	CD1a+SE vs. CD1a+SM	-0.1814	-1.919 to 1.556	ns	>0.9999
	CD1a+SP vs. CD1a+SM	0.1157	-1.622 to 1.853	ns	>0.9999
	Fig. 2E IFNg
	Donor	EV	EV+GAS	CD1a	CD1a+GAS
	HC1	1	2.22	4.26	4.8
	HC2	1	1.22	1.98	2.43
	HC3	1	2.79	2.36	2.17
	HC4	1	1.42	2.45	1.69
	HC5	1	1.66	2.16	2.39
	RM one-way ANOVA
	Tukey's post hoc test	Mean Diff.	95.00% CI of diff.	Summary	Adjusted P Value
	EV vs. EV+GAS	-0.862	-2.101 to 0.3769	ns	0.2188
	EV vs. CD1a	-1.642	-2.881 to -0.4031	**	0.0092
	EV vs. CD1a+GAS	-1.696	-2.935 to -0.4571	**	0.0074
	EV+GAS vs. CD1a	-0.78	-2.019 to 0.4589	ns	0.2907
	EV+GAS vs. CD1a+GAS	-0.834	-2.073 to 0.4049	ns	0.2416
	CD1a vs. CD1a+GAS	-0.054	-1.293 to 1.185	ns	0.9992
	Fig. 2E GM-CSF
	Donor	EV	EV+GAS	CD1a	CD1a+GAS
	HC1	1	0.8	1.07	0.72
	HC2	1	0.9	1.04	0.93
	HC3	1	1.14	1.51	1.34
	HC4	1	1.04	0.95	0.72
	HC5	1	0.72	1.09	1.1
	HC6	1	0.79	0.89	1.04
	HC7	1	0.79	0.73	0.54
	HC8	1	1.18	0.92	1.02
	RM one-way ANOVA
	Tukey's post hoc test	Mean Diff.	95.00% CI of diff.	Summary	Adjusted P Value
	EV vs. EV+GAS	0.08	-0.1270 to 0.2870	ns	0.6022
	EV vs. CD1a	-0.025	-0.2917 to 0.2417	ns	0.9888
	EV vs. CD1a+GAS	0.07375	-0.2254 to 0.3729	ns	0.8453
	EV+GAS vs. CD1a	-0.105	-0.3731 to 0.1631	ns	0.5929
	EV+GAS vs. CD1a+GAS	-0.00625	-0.3011 to 0.2886	ns	0.9999
	CD1a vs. CD1a+GAS	0.09875	-0.1025 to 0.3000	ns	0.4249
	Fig. 2E IL-17A
	Donor	EV	EV+GAS	CD1a	CD1a+GAS
	HC1	1	0.721698	1.08019	2.17453
	HC2	1	2.58333	1.91667	1.375
	HC3	1	0.168776	0.658228	0.894515
	HC4	1	0.518018	1.20721	1.37387
	HC5	1	1.41781	1.47603	1.55479
	HC6	1	0.723404	1.42553	0.978723
	HC7	1	1.65217	1.77826	1.55652
	RM one-way ANOVA
	Tukey's post hoc test	Mean Diff.	95.00% CI of diff.	Summary	Adjusted P Value
	EV vs. EV+GAS	-0.1122	-1.193 to 0.9689	ns	0.9827
	EV vs. CD1a	-0.3632	-0.9225 to 0.1962	ns	0.2129
	EV vs. CD1a+GAS	-0.4154	-0.9708 to 0.1399	ns	0.141
	EV+GAS vs. CD1a	-0.251	-0.8736 to 0.3717	ns	0.5448
	EV+GAS vs. CD1a+GAS	-0.3032	-1.408 to 0.8017	ns	0.781
	CD1a vs. CD1a+GAS	-0.05226	-0.7710 to 0.6665	ns	0.9938
	Fig. 2F
	Donor	EV	EV+GAS	CD1a	CD1a+GAS
	SN1	0.77	1.33	2.28	6.89
	SN2	0.33	3.07	0.47	5.39
	SN3	0.39	2.27	0.32	4.35
	SN4	2.13	2.63	2.84	6.91
	SN5	3.16	3.75	4.05	6.18
	RM one-way ANOVA
	Tukey's post hoc test	Mean Diff.	95.00% CI of diff.	Summary	Adjusted P Value
	EV vs. EV+GAS	-1.254	-3.095 to 0.5872	ns	0.1536
	EV vs. CD1a	-0.636	-1.780 to 0.5076	ns	0.2495
	EV vs. CD1a+GAS	-4.588	-6.715 to -2.461	**	0.0032
	EV+GAS vs. CD1a	0.618	-2.215 to 3.451	ns	0.8124
	EV+GAS vs. CD1a+GAS	-3.334	-6.105 to -0.5628	*	0.0271
	CD1a vs. CD1a+GAS	-3.952	-5.927 to -1.977	**	0.0043

## Sheet: Figure 5
	Fig. 5A
	Donor	EV	EV+GAS	CD1a	CD1a+GAS
	HC1	0.12782	1	0.150376	3.10526
	HC2	0.101064	1	0.143617	2.17021
	HC3	0.212121	1	0.434343	2.93939
	HC4	0.883721	1	0.348837	3.67442
	HC5	0.318584	1	0.362832	3.07965
	HC6	0.116667	1	0.183333	2.61905
	HC7	3.04167	1	0.958333	6.66667
	HC8	0.538462	1	0.596154	3.07692
	HC9	0.707865	1	0.460674	1.95506
	HC10	0.642424	1	0.521212	1.70303
	HC11	0.831522	1	0.483696	2.13587
	HC12	0.122995	1	0.149733	2.1123
	HC13	0.114286	1	0.274286	1.93714
	HC14	0.328125	1	0.554688	1.25
	HC15	0.778523	1	1.81879	2.08054
	PS1	0.140625	1	0.421875	3.42708
	PS2	0.105802	1	0.235495	2.00683
	PS3	2.09091	1	0.636364	7.59091
	PS4	0.596639	1	0.630252	10.8403
	PS5	0.416149	1	0.372671	2.14286
	PS6	0.56962	1	0.544304	3.35443
	PS7	0.934641	1	0.555556	12.1569
	PS8	0.59009	1	0.603604	5.4955
	PS9	0.075962	1	0.230769	3.92308
	PS10	0.082353	1	0.141176	2.51765
	PS11	0.291429	1	0.171429	2.89714
	PS12	0.107692	1	0.051538	3.3
	PS13	0.285714	1	0.333333	3.19841
	PS14	0.10303	1	0.175758	2.35152
	PS15	0.442478	1	1.39528	2.74336
	2 way ANOVA
	Tukey's post hoc test	Mean Diff.	95.00% CI of diff.	Summary	Adjusted P Value
	HC EV vs. HC EV+GAS	-0.4089	-1.703 to 0.8854	ns	0.9765
	HC EV vs. HC CD1a	0.095	-1.199 to 1.389	ns	>0.9999
	HC EV vs. HC CD1a+GAS	-2.109	-3.404 to -0.8149	****	<0.0001
	HC EV+GAS vs. HC CD1a	0.5039	-0.7904 to 1.798	ns	0.9284
	HC EV+GAS vs. HC CD1a+GAS	-1.7	-2.995 to -0.4060	**	0.0024
	HC CD1a vs. HC CD1a+GAS	-2.204	-3.499 to -0.9099	****	<0.0001
	HC CD1a+GAS vs. PS CD1a+GAS	-1.829	-3.124 to -0.5350	***	0.0008
	PS EV vs. PS EV+GAS	-0.5445	-1.839 to 0.7499	ns	0.8957
	PS EV vs. PS CD1a	0.02225	-1.272 to 1.317	ns	>0.9999
	PS EV vs. PS CD1a+GAS	-4.074	-5.369 to -2.780	****	<0.0001
	PS EV+GAS vs. PS CD1a	0.5667	-0.7277 to 1.861	ns	0.8745
	PS EV+GAS vs. PS CD1a+GAS	-3.53	-4.824 to -2.235	****	<0.0001
	PS CD1a vs. PS CD1a+GAS	-4.096	-5.391 to -2.802	****	<0.0001

## Sheet: Figure 6
	Fig. 6B Blood T cell clones/lines
	Clones/lines	EV	EV+GAS	CD1a	CD1a+GAS	CD1a+GAS+OX116
	CL1	0.061	2.1	0.041	6.19	0.51
	CL2	0.23	1.56	0.16	5.66	0.45
	CL3	0.75	1.85	0.82	11.8	1.68
	CL4	0.3	1.38	0.72	5.74	0.98
	CL5	1.9	2.96	1.57	21.6	2.68
	CL6	6.27	5.14	3.78	23.2	6.21
	CL7	3.41	3.61	10.7	24.4	8.52
	CL8	3.43	6.7	17.5	28.2	13.4
	CL9	3.28	5.8	9.1	21.6	7.92
	2-way ANOVA
	Tukey's post hoc test	Mean Diff.	95.00% CI of diff.	Summary	Adjusted P Value
	EV vs. EV+GAS	-1.274	-6.047 to 3.498	ns	0.9369
	EV vs. CD1a	-2.751	-7.523 to 2.021	ns	0.4685
	EV vs. CD1a+GAS	-14.31	-19.08 to -9.534	****	<0.0001
	EV vs. CD1a+GAS+OX116	-2.524	-7.297 to 2.248	ns	0.5523
	EV+GAS vs. CD1a	-1.477	-6.249 to 3.296	ns	0.897
	EV+GAS vs. CD1a+GAS	-13.03	-17.80 to -8.260	****	<0.0001
	EV+GAS vs. CD1a+GAS+OX116	-1.25	-6.022 to 3.522	ns	0.941
	CD1a vs. CD1a+GAS	-11.56	-16.33 to -6.783	****	<0.0001
	CD1a vs. CD1a+GAS+OX116	0.2268	-4.546 to 4.999	ns	>0.9999
	CD1a+GAS vs. CD1a+GAS+OX116	11.78	7.010 to 16.55	****	<0.0001
	Fig. 6B Skin T cell clones/lines
	Clones/lines	EV	EV+GAS	CD1a	CD1a+GAS	CD1a+GAS+OX116
	SN CL1	6.31	5.12	19.4	26.1	5.32
	SN CL2	0.93	13.9	0.64	21.3	6.09
	SN CL3	0.85	13.4	2.23	23.4	8.8
	SN CL4	3.12	14.3	0.59	25.1	6.1
	SN CL5	2.57	13.9	2.37	23.4	7.84
	2-way ANOVA
	Tukey's post hoc test	Mean Diff.	95.00% CI of diff.	Summary	Adjusted P Value
	EV vs. EV+GAS	-9.368	-18.08 to -0.6570	*	0.032
	EV vs. CD1a	-2.29	-11.00 to 6.421	ns	0.9252
	EV vs. CD1a-GAS	-21.1	-29.82 to -12.39	****	<0.0001
	EV vs. CD1a-GAS+#116	-4.074	-12.79 to 4.637	ns	0.6168
	EV+GAS vs. CD1a	7.078	-1.633 to 15.79	ns	0.1423
	EV+GAS vs. CD1a-GAS	-11.74	-20.45 to -3.025	**	0.0061
	EV+GAS vs. CD1a-GAS+#116	5.294	-3.417 to 14.01	ns	0.3751
	CD1a vs. CD1a-GAS	-18.81	-27.53 to -10.10	****	<0.0001
	CD1a vs. CD1a-GAS+#116	-1.784	-10.50 to 6.927	ns	0.9684
	CD1a-GAS vs. CD1a-GAS+#116	17.03	8.319 to 25.74	***	0.0002
	Fig. 6C
	Clones/lines	EV	EV+GAS	CD1a	CD1a+GAS
	CL1	5.58	12.8	50.5	65.4
	CL2	0.96	4.09	35	47.1
	CL3	12.7	18.9	29.5	29.1
	CL4	5.23	9.95	22.1	34.7
	CL5	4.45	12.6	17.9	27
	CL6	4.87	10.4	36.7	50.7
	CL7	5.12	9.84	31.2	47.8
	RM one-way ANOVA
	Tukey's post hoc test	Mean Diff.	95.00% CI of diff.	Summary	Adjusted P Value
	EV vs. CD1a	-26.28	-41.22 to -11.35	**	0.0036
	EV vs. CD1a+GAS	-37.56	-57.56 to -17.55	**	0.0026
	EV+GAS vs. CD1a	-20.62	-36.07 to -5.161	*	0.0142
	EV+GAS vs. CD1a+GAS	-31.89	-52.49 to -11.29	**	0.0069
	CD1a vs. CD1a+GAS	-11.27	-18.68 to -3.862	**	0.0076
	Fig. 6D GZMA
	Clones/lines	EV	EV+GAS	CD1a	CD1a+GAS
	CL1	0.8	0.41	1.19	1.74
	CL2	0.68	0.15	0.69	1.82
	CL3	3.74	1.75	3.92	5.08
	CL4	0.9	0.39	1.38	2.45
	CL5	1.8	0.71	1.8	3.79
	CL6	4.46	2.43	5.46	8.86
	CL7	3.27	0.81	2.2	3.54
	CL8	0.71	0.32	1.23	1.55
	CL9	2.3	0.55	2.28	2.85
	RM one-way ANOVA
	Tukey's post hoc test	Mean Diff.	95.00% CI of diff.	Summary	Adjusted P Value
	EV vs. CD1a	-0.1656	-0.7722 to 0.4411	ns	0.8182
	EV vs. CD1a+GAS	-1.447	-2.751 to -0.1422	*	0.0307
	EV+GAS vs. CD1a	-1.403	-2.246 to -0.5605	**	0.0031
	EV+GAS vs. CD1a+GAS	-2.684	-4.377 to -0.9915	**	0.0042
	CD1a vs. CD1a+GAS	-1.281	-2.283 to -0.2796	*	0.0146
	Fig. 6D GZMB
	Clones/lines	EV	EV+GAS	CD1a	CD1a+GAS
	CL1	0.11	0.07	0.17	0.36
	CL2	3	1.96	3.64	4.75
	CL3	0.49	0.41	0.95	1.83
	CL4	1.85	1.25	2.42	3.98
	CL5	1.14	1.06	2	3.08
	CL6	0.57	0.29	0.51	0.96
	CL7	0.37	0.3	0.95	0.88
	CL8	0.32	0.15	0.4	0.66
	RM one-way ANOVA
	Tukey's post hoc test	Mean Diff.	95.00% CI of diff.	Summary	Adjusted P Value
	EV vs. CD1a	-0.3988	-0.7853 to -0.01219	*	0.0437	A-C
	EV vs. CD1a+GAS	-1.081	-2.009 to -0.1538	*	0.025	A-D
	EV+GAS vs. CD1a	-0.6938	-1.329 to -0.05894	*	0.0338	B-C
	EV+GAS vs. CD1a+GAS	-1.376	-2.572 to -0.1802	*	0.0266	B-D
	CD1a vs. CD1a+GAS	-0.6825	-1.337 to -0.02773	*	0.0418	C-D
	Fig. 6E Annexin V
	Clones/lines	EV	EV+GAS	CD1a	CD1a+GAS
	CL1	1	1.185	1.495	1.774
	CL2	1	1.425	1.503	1.889
	CL3	1	1.301	1.471	1.773
	CL4	1	1.288	1.22	1.48
	CL5	1	1.521	1.906	2.416
	CL6	1	1.338	1.457	1.788
	CL7	1	1.456	1.886	2.272
	CL8	1	1.44	1.98	2.19
	CL9	1	1.36	1.38	1.81
	CL10	1	1.31	1.38	1.73
	CL11	1	1.29	1.37	1.75
	CL12	1	1.51	1.18	1.89
	CL13	1	1.141	1.253	1.494
	CL14	1	1.18	1.19	1.38
	RM one-way ANOVA
	Tukey's post hoc test	Mean Diff.	95.00% CI of diff.	Summary	Adjusted P Value
	EV vs. CD1a	-0.4765	-0.6855 to -0.2675	****	<0.0001
	EV vs. CD1a+GAS	-0.8311	-1.063 to -0.5990	****	<0.0001
	EV+GAS vs. CD1a	-0.1376	-0.3120 to 0.03687	ns	0.1451
	EV+GAS vs. CD1a+GAS	-0.4922	-0.6552 to -0.3292	****	<0.0001
	CD1a vs. CD1a+GAS	-0.3546	-0.4607 to -0.2486	****	<0.0001
	Fig. 6E %Killing
	Clones/lines	EV	EV+GAS	CD1a	CD1a+GAS
	CL1	1	0.542688	3.64413	4.04987
	CL2	1	1.31936	1.04954	2.61814
	CL3	1	0.66695	1.24154	1.3322
	CL4	1	10.2	9.288	15.642
	CL5	1	2.532	15.37	15.624
	CL6	1	1.93112	4.18696	4.72571
	CL7	1	2.50265	4.37345	5.32389
	CL8	1	6.66453	6.3312	9.30128
	CL9	1	1.18	4.138	8.9
	CL10	1	1.874	1.204	7.462
	CL11	1	6.964	9.696	12.018
	CL12	1	2.582	3.346	6.958
	CL13	1	1.6383	3.71454	4.99291
	CL14	1	2.79283	7.44393	7.5919
	RM one-way ANOVA
	Tukey's post hoc test	Mean Diff.	95.00% CI of diff.	Summary	Adjusted P Value
	EV vs. CD1a	-4.359	-7.482 to -1.236	**	0.0061
	EV vs. CD1a+GAS	-6.61	-10.05 to -3.166	***	0.0004
	EV+GAS vs. CD1a	-2.26	-4.978 to 0.4582	ns	0.1179
	EV+GAS vs. CD1a+GAS	-4.511	-6.925 to -2.097	***	0.0005
	CD1a vs. CD1a+GAS	-2.251	-3.993 to -0.5092	*	0.0105
	Fig. 6F GM-CSF
	Clones/lines	EV	CD1a
	CL1	437.85	2823.84
	CL2	861.95	4443.81
	CL3	193.395	167.65
	CL4	177.18	219.36
	CL5	214.07	409.295
	CL6	1286.55	7580.33
	CL7	382.71	986.4
	CL8	7814.38	9324.58
	CL9	656.78	2021.59
	CL10	230	1046
	CL11	300	1333
	CL12	683	2419
	CL13	70	250
	CL14	141	243
	CL15	1695	3846
	CL16	101	714
	CL17	502	2672
	Paired t test
	P value	0.0018
	P value summary	**
	Significantly different (P < 0.05)?	Yes
	One- or two-tailed P value?	Two-tailed
	Fig. 6F GNLY
	Clones/lines	EV	CD1a
	CL1	1178.76	1788.59
	CL2	6826.38	11657.9
	CL3	2180.03	2056.34
	CL4	9546.84	6348.23
	CL5	249.88	334.17
	CL6	1327.46	3562.29
	CL7	7346.94	11320.5
	CL8	1275.7	2021.2
	CL9	7540	12766
	CL10	13603	13940
	CL11	2361	15108
	CL12	3649	4447
	CL13	135	179
	CL14	2696	1475
	CL15	433	1520
	CL16	26467	38072
	Paired t test
	P value	0.0373
	P value summary	*
	Significantly different (P < 0.05)?	Yes
	One- or two-tailed P value?	Two-tailed
	Fig. 6F PFR
	Clones/lines	EV	CD1a
	CL1	4872.35	10485.9
	CL2	16316.3	34519.5
	CL3	10336.1	21979.1
	CL4	91014	86433.1
	CL5	10955.2	11665.9
	CL6	4899	14506.5
	CL7	28968.8	114229
	CL8	17655.9	16139.6
	CL9	42584.3	32673
	CL10	14743.4	45246.4
	CL11	8075	16640
	CL12	5761	15944
	CL13	16920	44877
	CL14	26023	35674
	CL15	9806	34071
	CL16	59912	72538
	CL17	4980	8548
	CL18	8454	10651
	CL19	3825	11893
	CL20	36677	98563
	Paired t test
	P value	0.0057
	P value summary	**
	Significantly different (P < 0.05)?	Yes
	One- or two-tailed P value?	Two-tailed
	Fig. 6H
	Clones/lines	EV	EV+LPC	CD1a	CD1a+LPC	CD1a+OX116	CD1a+LPC+OX116
	CL1	7.96	13	13	21.8	1.19	2.49
	CL2	12.9	18.8	23.4	42.4	16.9	25.8
	CL3	15.6	29	20.4	37	7.17	19.3
	CL4	7.25	9	12.2	34.9	3.06	17.8
	CL5	7.4	4.38	17.1	29.6	3.19	8.66
	CL6	3.24	16.2	41.6	50.2
	CL7	8.69	7.54	15.1	23.6	8.67	4.66
	CL8	3.12	2.89	32.1	61.7
	CL9	9.42	5.27	19.2	15.8	9.43	9.35
	2-way ANOVA
	Tukey's post hoc test	Mean Diff.	95.00% CI of diff.	Summary	Adjusted P Value
	EV vs. EV+LPC	-3.389	-14.40 to 7.624	ns	0.9372
	EV vs. CD1a	-13.17	-24.18 to -2.156	*	0.0114
	EV vs. CD1a+LPC	-26.82	-37.84 to -15.81	****	<0.0001
	EV vs. CD1a+OX116	-0.7288	-12.68 to 11.23	ns	>0.9999
	EV vs. CD1a+LPC+OX116	-6.222	-18.18 to 5.734	ns	0.6255
	EV+LPC vs. CD1a	-9.78	-20.79 to 1.233	ns	0.1062
	EV+LPC vs. CD1a+LPC	-23.44	-34.45 to -12.42	****	<0.0001
	EV+LPC vs. CD1a+OX116	2.66	-9.295 to 14.62	ns	0.9842
	EV+LPC vs. CD1a+LPC+OX116	-2.833	-14.79 to 9.123	ns	0.9791
	CD1a vs. CD1a+LPC	-13.66	-24.67 to -2.643	**	0.008
	CD1a vs. CD1a+OX116	12.44	0.4846 to 24.40	*	0.0374
	CD1a vs. CD1a+LPC+OX116	6.947	-5.008 to 18.90	ns	0.5104
	CD1a+LPC vs. CD1a+OX116	26.1	14.14 to 38.05	****	<0.0001
	CD1a+LPC vs. CD1a+LPC+OX116	20.6	8.647 to 32.56	***	0.0001
	CD1a+OX116 vs. CD1a+LPC+OX116	-5.493	-17.98 to 6.994	ns	0.7703
	Fig. 6I
	Donor	Mock	LPC 18:1	LPC 18:0
	HC1	0.25	0.72	0.78
	HC2	0.87	1.64	1.92
	HC3	1.13	2.17	3.41
	HC4	0.84	2.16	2.84
	HC5	0.19	0.6	0.71
	HC6	0.28	1.1	1.11
	HC7	0.69	2.29	2.54
	HC8	0.49	2.57	2.35
	HC9	0.8	1.91	1.63
	HC10	0.44	1.72	1.92
	HC11	0.45	2.06	1.14
	HC12	0.97	1.89	2.11
	HC13	0.4	0.93	0.8
	PS1	1.45	3.86	5.6
	PS2	1.05	3.37	4.15
	PS3	1.05	2.28	3.8
	PS4	1.32	2.87	3.83
	PS5	1.49	3.7	4.77
	PS6	1.1	2.7	4.13
	PS7	0.24	0.91	1.29
	PS8	0.39	1.46	2.09
	PS9	0.72	2.93	2.91
	PS10	0.3	1.44	2.06
	PS11	1.27	2.92	4.78
	PS12	1.11	2.75	3.42
	PS13	1.18	5.17	3.67
	PS14	0.51	1.75	1.74
	PS15	0.28	1.21	0.89
	PS16	0.37	1.26	1.15
	PS17	1.4	5.2	2.53
	Mock: HC vs PS
	Unpaired t test
	P value	0.0528
	P value summary	ns
	Significantly different (P < 0.05)?	No
	One- or two-tailed P value?	Two-tailed
	LPC 18:1: HC vs PS
	Unpaired t test
	P value	0.0149
	P value summary	*
	Significantly different (P < 0.05)?	Yes
	One- or two-tailed P value?	Two-tailed
	LPC 18:0: HC vs PS
	Unpaired t test
	P value	0.006
	P value summary	**
	Significantly different (P < 0.05)?	Yes
	One- or two-tailed P value?	Two-tailed
	Fig. 6J Left panel
	Clones/lines	EV	EV+GAS	CD1a	CD1a+GAS
	CL1	8.33	0	57.5	86.2
	CL2	5.25	7.7	22.2	35.7
	CL3	11.4	20.1	71.3	86.6
	CL4	21.6	22.5	48.7	77.7
	CL5	23.1	25.1	73.7	79.8
	CL6	10.7	11.6	32.9	53.3
	CL7	12.7	17.4	39.9	43.4
	CL8	13.3	15.3	50.9	75.5
	CL9	9.5	7.68	22	34.8
	CL10	13.3	15.3	50.9	75.5
	CL11	12.9	11.1	41.7	53.1
	CL12	20.4	14.7	21.4	27.7
	CL13	12.8	20.8	20.4	48.6
	CL14	4.44	33	53.7	72.9
	RM one-way ANOVA
	Tukey's post hoc test	Mean Diff.	95.00% CI of diff.	Summary	Adjusted P Value
	EV vs. EV+GAS	-3.04	-9.837 to 3.757	ns	0.5714
	EV vs. CD1a	-30.53	-44.41 to -16.66	***	0.0001
	EV vs. CD1a+GAS	-47.93	-64.23 to -31.63	****	<0.0001
	EV+GAS vs. CD1a	-27.49	-40.75 to -14.24	***	0.0002
	EV+GAS vs. CD1a+GAS	-44.89	-60.52 to -29.27	****	<0.0001
	CD1a vs. CD1a+GAS	-17.4	-24.33 to -10.47	****	<0.0001
	Fig. 6J Right panel
	Clones/lines	EV	EV+GAS	CD1a	CD1a+GAS
	CL1	0.11	0	63.5	33.1
	CL2	7.53	10.7	43.1	38.6
	CL3	8.54	7.75	29.9	24.7
	CL4	22.3	19.9	41.6	32.2
	CL5	10.8	9.52	19.6	15.6
	CL6	13.2	23.3	45	18.2
	CL7	20.1	31.8	23.1	16.3
	CL8	19.1	29.3	32.9	27.1
	CL9	5.36	28.3	44.9	15.4
	CL10	12.9	4.84	28.5	14.6
	CL11	22.7	9.55	34.8	18.5
	RM one-way ANOVA
	Tukey's post hoc test	Mean Diff.	95.00% CI of diff.	Summary	Adjusted P Value
	EV vs. EV+GAS	-2.938	-14.69 to 8.812	ns	0.9039
	EV vs. CD1a	-24.02	-35.77 to -12.27	****	<0.0001
	EV vs. CD1a+GAS	-10.15	-21.90 to 1.600	ns	0.1095
	EV+GAS vs. CD1a	-21.09	-32.84 to -9.335	***	0.0002
	EV+GAS vs. CD1a+GAS	-7.213	-18.96 to 4.538	ns	0.3572
	CD1a vs. CD1a+GAS	13.87	2.122 to 25.62	*	0.0158

## Sheet: Figure 7
	Fig. 7D
		3G2		1D8		3G4
	Donor	Transgenic TCR	TCRKO	Transgenic TCR2	TCRKO3	Transgenic TCR4	TCRKO5
	HC1	4431	1483	5457	1483	5469	1483
	HC2	3201	1227	5161	1227	2795	1875
	HC3	5581	1875	3977	1875	2152	1156
	HC4	6212	3249	4869	3249	7871	2794
	HC5	4662	1416	2873	1416	3913	1020
	HC6	4027	2794	4037	531
	HC7	3338	1020
	3G2
	Unpaired t test
	P value	0.0003
	P value summary	***
	Significantly different (P < 0.05)?	Yes
	One- or two-tailed P value?	Two-tailed
	1D8
	Unpaired t test
	P value	0.0004
	P value summary	***
	Significantly different (P < 0.05)?	Yes
	One- or two-tailed P value?	Two-tailed
	3G4
	Unpaired t test
	P value	0.0325
	P value summary	*
	Significantly different (P < 0.05)?	Yes
	One- or two-tailed P value?	Two-tailed
	Fig. 7E
		3G2		1D8		3G4
	Donor	Transgenic TCR	TCRKO	Transgenic TCR2	TCRKO3	Transgenic TCR4	TCRKO5
	HC1	3786	231	3575	976	1392	231
	HC2	482	264	3371	264	2481	264
	HC3	1063	277	1726	277	1619	277
	HC4	832	103	844	103	1315	103
	HC5	1216	591	744	591	1987	591
	HC6	1835	462	1611	462	1293	462
	HC7	1133	570	1344	570
	HC8	1495	211
	3G2
	Unpaired t test
	P value	0.0074
	P value summary	**
	Significantly different (P < 0.05)?	Yes
	One- or two-tailed P value?	Two-tailed
	1D8
	Unpaired t test
	P value	0.0077
	P value summary	**
	Significantly different (P < 0.05)?	Yes
	One- or two-tailed P value?	Two-tailed
	3G4
	Unpaired t test
	P value	<0.0001
	P value summary	****
	Significantly different (P < 0.05)?	Yes
	One- or two-tailed P value?	Two-tailed
	Fig. 7F
		3G2		1D8		3G4
	Donor	Transgenic TCR	TCRKO	Transgenic TCR2	TCRKO3	Transgenic TCR4	TCRKO5
	HC1	8465	573	8618	573	3680	573
	HC2	1209	650	1004	650	4995	1160
	HC3	1812	1160	4199	1160	3219	947
	HC4	4888	1249	2628	1249	2618	1466
	HC5	2911	1147	2861	1147
	HC6	1701	947	1437	947
	3G2
	Unpaired t test
	P value	0.049
	P value summary	*
	Significantly different (P < 0.05)?	Yes
	One- or two-tailed P value?	Two-tailed
	1D8
	Unpaired t test
	P value	0.0303
	P value summary	*
	Significantly different (P < 0.05)?	Yes
	One- or two-tailed P value?	Two-tailed
	3G4
	Unpaired t test
	P value	0.003
	P value summary	**
	Significantly different (P < 0.05)?	Yes
	One- or two-tailed P value?	Two-tailed
	Fig. 7G
		3G2			1D8			3G4
	Donor	EV	CD1a	CD1a+OX116	EV	CD1a	CD1a+OX116	EV	CD1a	CD1a+OX116
	HC1	1	1.87225	0.828194	1	2.44675	0.945455	1	1.62963	0.573099
	HC2	1	2.85347	1.0874	1	2.05517	0.895172	1	1.87826	0.695652
	HC3	1	2.73387	0.951613	1	2.03026	0.735183	1	2.80315	1.02362
	HC4	1	2.64545	2.01818	1	2.75299	0.816733	1	2.72727	2.23
	3G2
	One-way ANOVA Tukey's post hoc test	Mean Diff.	95.00% CI of diff.	Summary	Adjusted P Value
	EV vs. CD1a	-1.526	-2.454 to -0.5980	*	0.0129
	EV vs. CD1a+OX116	-0.2213	-1.353 to 0.9104	ns	0.7198
	CD1a vs. CD1a+OX116	1.305	0.1182 to 2.492	*	0.039
	1D8
	One-way ANOVA Tukey's post hoc test	Mean Diff.	95.00% CI of diff.	Summary	Adjusted P Value
	EV vs. CD1a	-1.321	-2.043 to -0.5999	**	0.0095
	EV vs. CD1a+OX116	0.1519	-0.04049 to 0.3442	ns	0.0902
	CD1a vs. CD1a+OX116	1.473	0.7646 to 2.182	**	0.0066
	3G4
	One-way ANOVA Tukey's post hoc test	Mean Diff.	95.00% CI of diff.	Summary	Adjusted P Value
	EV vs. CD1a	-1.26	-2.499 to -0.01969	*	0.048
	EV vs. CD1a+OX116	-0.1305	-1.712 to 1.451	ns	0.9379
	CD1a vs. CD1a+OX116	1.129	0.03022 to 2.228	*	0.0466
	Fig. 7H
		3G2		1D8		3G4
	Donor	Mock	Mock-OX116	Mock2	Mock-OX1162	Mock3	Mock-OX1164
	HC1	2.12121	1	1.85	1	4.8449	1
	HC2	2.21409	1	3.56	1	1.93372	1
	HC3	1.69	1	1.83	1	3.1	1
	HC4	2.45	1	2.55	1	3.45	1
	HC5	1.12	1	1.511	1	2.86	1
	HC6	1.67	1	1.214	1	1.48	1
	HC7	1.51	1	1.14	1	1.3	1
	3G2
	Paired t test
	P value	0.0032
	P value summary	**
	Significantly different (P < 0.05)?	Yes
	One- or two-tailed P value?	Two-tailed
	1D8
	Paired t test
	P value	0.0257
	P value summary	*
	Significantly different (P < 0.05)?	Yes
	One- or two-tailed P value?	Two-tailed
	3G4
	Paired t test
	P value	0.0111
	P value summary	*
	Significantly different (P < 0.05)?	Yes
	One- or two-tailed P value?	Two-tailed
	Fig. 7I
		3G2			1D8			3G4
	Donor	Mock	LPC 18:1	LPC 18:0	Mock	LPC 18:1	LPC 18:0	Mock	LPC 18:1	LPC 18:0
	HC1	1	1.28	1.45714	1	1.46486	1.24324	1	1.48476	1.53354
	HC2	1	1.57895	1.29743	1	1.54	1.53	1	1.34575	1.52012
	HC3	1	1.25444	1.13609	1	1.5847	1.21311	1	1.31613	1.4129
	HC4	1	1.74694	1.16735	1	2.1451	1.20392	1	1.53043	1.48986
	HC5	1	1.50893	1.50893	1	1.39113	1.137	1	1.14783	1.04348
	HC6	1	1.4012	1.50898	1	1.63509	1.15404	1	1.30711	1.40863
	HC7	1	1.12312	1.21021	1	1.15789	1.27193	1	1.22973	1.54054
	HC8	1	1.36296	1.48148	1	1.33	1.2	1	1.14815	1.03704
	HC9				1	1.13	1.06	1	1.03846	1.1
	HC10							1	1.17	1.09
	3G2
	One-way ANOVA Tukey's post hoc test	Mean Diff.	95.00% CI of diff.	Below threshold?	Summary	Adjusted P Value
	Mock vs. LPC 18:1	-0.4071	-0.6144 to -0.1998	Yes	**	0.0017	A-B
	Mock vs. LPC 18:0	-0.346	-0.5132 to -0.1787	Yes	**	0.0012	A-C
	LPC 18:1 vs. LPC 18:0	0.06111	-0.2069 to 0.3292	No	ns	0.7867	B-C
	1D8
	One-way ANOVA Tukey's post hoc test	Mean Diff.	95.00% CI of diff.	Below threshold?	Summary	Adjusted P Value
	Mock vs. LPC 18:1	-0.4865	-0.7757 to -0.1973	Yes	**	0.0034	A-B
	Mock vs. LPC 18:0	-0.2237	-0.3482 to -0.09916	Yes	**	0.0023	A-C
	LPC 18:1 vs. LPC 18:0	0.2628	-0.03499 to 0.5607	No	ns	0.0819	B-C
	3G4
	One-way ANOVA Tukey's post hoc test	Mean Diff.	95.00% CI of diff.	Below threshold?	Summary	Adjusted P Value
	Mock vs. LPC 18:1	-0.2718	-0.4093 to -0.1344	Yes	***	0.001	A-B
	Mock vs. LPC 18:0	-0.3176	-0.5123 to -0.1230	Yes	**	0.0035	A-C
	LPC 18:1 vs. LPC 18:0	-0.04578	-0.1647 to 0.07311	No	ns	0.5518	B-C
	Fig. 7J
		3G2					3G2					3G2
	Donor	EV	EV+GAS	CD1a	CD1a+GAS	CD1a+GAS+OX116	EV	EV+GAS	CD1a	CD1a+GAS	CD1a+GAS+OX116	EV	EV+GAS	CD1a	CD1a+GAS	CD1a+GAS+OX116
	HC1	1	0.79	6.08	6.27	1.78	1	1.41	1.34	2.52		1	1.9	1.24	3
	HC2	1	1.03	4.92	6	0.94	1	0.79	2.51	2.97	0.92	1	1.1	1.47	2.7
	HC3	1	1.54	1.48	3.21	2.63	1	0.83	3.06	3.11	0.63	1	0.82	3.44	4.32	0.52
	HC4	1	0.917197	2.12739	3.10191		1	1.64	1.59	2.5	0.39	1	1.15	1.5	2.65
	HC5	1	1.83	2.11	2.73	0.36	1	1.49	2.09	2.43	0.31	1	0.76	4.29	5.64	0.4
	HC6	1	1.73	1.9	2.96	0.33	1	1.24	1.74	2.21	1.48	1	1.62	1.73	2.91
	HC7	1	1.02	5.49	8.18		1	0.91	3.22	4.27	2.78	1	1.16	2.43	2.51	1.59
	HC8	1	0.672727	5.80909	6.27273		1	1.1	1.66	2.2		1	0.955414	2.65393	3.41826	2.29299
	HC9	1	0.758294	1.62085	2.16114		1	1.48	2.16	2.52	1.86	1	1.15227	2.59287	3.60043	2.06263
	HC10	1	0.697674	1.75	2.4186		1	1.19585	2.48665	2.93769	1.64392	1	1.41	1.16	3.42	1.09009
	HC11						1	1.42297	1.54622	2.06723	1.7619	1	1.71	1.15	3.6	1.01818
	HC12						1	0.524476	3.99301	4.55944
	HC13						1	1.33602	1.50269	1.78763
	3G2
	One-way ANOVA Tukey's post hoc test	Mean Diff.	95.00% CI of diff.	Summary	Adjusted P Value
	EV vs. EV+GAS	-0.09859	-0.5642 to 0.3670	ns	0.9485
	EV vs. CD1a	-2.329	-4.417 to -0.2401	*	0.0285
	EV vs. CD1a+GAS	-3.33	-5.592 to -1.069	**	0.0053
	EV vs. CD1a+GAS+OX116	-0.208	-1.911 to 1.495	ns	0.9772
	EV+GAS vs. CD1a	-2.23	-4.559 to 0.09873	ns	0.0616
	EV+GAS vs. CD1a+GAS	-3.232	-5.680 to -0.7833	*	0.0107
	EV+GAS vs. CD1a+GAS+OX116	-0.1094	-2.313 to 2.094	ns	0.9992
	CD1a vs. CD1a+GAS	-1.002	-1.779 to -0.2244	*	0.0124
	CD1a vs. CD1a+GAS+OX116	2.121	-1.666 to 5.907	ns	0.2562
	CD1a+GAS vs. CD1a+GAS+OX116	3.122	0.03079 to 6.214	*	0.0484
	1D8
	One-way ANOVA Tukey's post hoc test	Mean Diff.	95.00% CI of diff.	Summary	Adjusted P Value
	EV vs. EV+GAS	-0.1823	-0.4756 to 0.1111	ns	0.3308
	EV vs. CD1a	-1.223	-1.932 to -0.5144	**	0.001
	EV vs. CD1a+GAS	-1.776	-2.499 to -1.052	****	<0.0001
	EV vs. CD1a+GAS+OX116	-0.3084	-1.168 to 0.5513	ns	0.7313
	EV+GAS vs. CD1a	-1.041	-2.006 to -0.07497	*	0.0328
	EV+GAS vs. CD1a+GAS	-1.593	-2.557 to -0.6296	**	0.0015
	EV+GAS vs. CD1a+GAS+OX116	-0.1262	-1.115 to 0.8628	ns	0.9906
	CD1a vs. CD1a+GAS	-0.5526	-0.8324 to -0.2727	***	0.0003
	CD1a vs. CD1a+GAS+OX116	0.9145	0.005051 to 1.824	*	0.0487
	CD1a+GAS vs. CD1a+GAS+OX116	1.467	0.6483 to 2.286	**	0.0018
	3G4
	One-way ANOVA Tukey's post hoc test	Mean Diff.	95.00% CI of diff.	Summary	Adjusted P Value
	EV vs. EV+GAS	-0.2489	-0.6146 to 0.1169	ns	0.241
	EV vs. CD1a	-1.151	-2.174 to -0.1270	*	0.0265
	EV vs. CD1a+GAS	-2.434	-3.331 to -1.536	****	<0.0001
	EV vs. CD1a+GAS+OX116	-0.282	-1.217 to 0.6533	ns	0.7868
	EV+GAS vs. CD1a	-0.9017	-2.234 to 0.4309	ns	0.2453
	EV+GAS vs. CD1a+GAS	-2.185	-3.305 to -1.064	***	0.0006
	EV+GAS vs. CD1a+GAS+OX116	-0.03311	-1.019 to 0.9526	ns	>0.9999
	CD1a vs. CD1a+GAS	-1.283	-1.951 to -0.6147	***	0.0006
	CD1a vs. CD1a+GAS+OX116	0.8686	-1.152 to 2.889	ns	0.5394
	CD1a+GAS vs. CD1a+GAS+OX116	2.152	0.09565 to 4.207	*	0.0413

## Sheet: Figure 8
	Fig. 8B
		Day 1			Day 8
	Mice	PBS	GAS	Mice	PBS	GAS
	WT1	0.02	0.229	WT13	0.04	0.366
	WT2	0.011	0.286	WT14	0.033	0.524
	WT3	0.006	0.294	WT15	0.027	0.348
	WT4	0.104	0.37	WT16	0.033	0.487
	WT5	0.017	0.361	WT17	0.016	0.262
	WT6	0.01	0.346	WT18	0.01	0.409
	WT7	0.089	0.345	WT19	0.009	0.401
	WT8	0.016	0.378	WT20	0.046	0.398
	WT9	0.025	0.172	WT21	0.037	0.348
	WT10	0.021	0.292	WT22	0.16	0.253
	WT11	0.004	0.375	WT23	0.018	0.447
	WT12	0.016	0.333	WT24	0.017	0.448
	WT13	0.052	0.374
	WT14	0.019	0.383
	CD1a1	0.002	0.382	CD1a14	0.052	0.528
	CD1a2	0.009	0.323	CD1a15	0.068	0.414
	CD1a3	0.027	0.423	CD1a16	0.03	0.569
	CD1a4	0.014	0.438	CD1a17	0.002	0.47
	CD1a5	0.005	0.45	CD1a18	0.077	0.443
	CD1a6	0.064	0.519	CD1a19	0.004	0.555
	CD1a7	0.061	0.391	CD1a20	0.013	0.285
	CD1a8	0.016	0.389	CD1a21	0.014	0.463
	CD1a9	0.049	0.326	CD1a22	0.025	0.609
	CD1a10	0.019	0.454	CD1a23	0.033	0.428
	CD1a11	0.038	0.527	CD1a24	0.003	0.423
	CD1a12	0.021	0.407
	CD1a13	0.037	0.431
	Day 1
	2-way Tukey's post hoc test	Predicted (LS) mean diff.	95.00% CI of diff.	Summary	Adjusted P Value
	PBS:WT vs. PBS:CD1a	0.00144	-0.04750 to 0.05038	ns	0.9998
	GAS:WT vs. GAS:CD1a	-0.09586	-0.1448 to -0.04692	****	<0.0001
	Day 8
	2-way Tukey's post hoc test	Predicted (LS) mean diff.	95.00% CI of diff.	Summary	Adjusted P Value
	PBS:WT vs. PBS:CD1a	0.007985	-0.06522 to 0.08119	ns	0.9912
	GAS:WT vs. GAS:CD1a	-0.08063	-0.1538 to -0.007423	*	0.0259
	Fig. 8F
		CD4 IL-22+		CD8 IL-22+
	Mice	PBS	GAS	PBS	GAS
	WT1	4.15	10.6	5.21	16.1
	WT2	14.1	10.3	15.1	12.1
	WT3	4.62	7.32	7.75	11.5
	WT4	3.36	11.4	4.15	10.9
	WT5	7.4	7.21	4	5.57
	WT6	5.17	4.03	4.42	7.31
	CD1a1	11.2	18.9	15.4	15.5
	CD1a2	7.27	12.4	11.3	21
	CD1a3	5.23	22.4	7.68	29.1
	CD1a4	4.88	12	7.52	20.4
	CD1a5	9.19	14.5	5.72	12.6
	CD1a6	8.29	14.4	6.04	15.4
	CD1a7	22.2	20	9.32	10.6
	CD4 IL-22+
	2-way Tukey's post hoc test	Predicted (LS) mean diff.	95.00% CI of diff.	Summary	Adjusted P Value
	PBS:WT vs. PBS:CD1a	-3.285	-10.09 to 3.516	ns	0.5477
	GAS:WT vs. GAS:CD1a	-7.895	-14.70 to -1.094	*	0.019
	CD8 IL-22+
	2-way Tukey's post hoc test	Predicted (LS) mean diff.	95.00% CI of diff.	Summary	Adjusted P Value
	PBS:WT vs. PBS:CD1a	-2.225	-9.342 to 4.891	ns	0.8209
	GAS:WT vs. GAS:CD1a	-7.22	-14.34 to -0.1038	*	0.0459
	Fig. 8G
		CD4 IFNg+		CD8 IFNg+
	Mice	PBS	GAS	PBS	GAS
	WT1	5.56	18.7	6.8	21.3
	WT2	11.8	14.7	18.5	20.3
	WT3	7.33	11.4	10.9	15
	WT4	6.94	9.08	5.53	12.1
	WT5	3.09	4.02	1.99	4.04
	WT6	4.72	5.99	4.57	14.8
	CD1a1	14	24.9	18.7	33
	CD1a2	10.6	57.6	14	63.9
	CD1a3	7.61	32.2	11.5	39.9
	CD1a4	3.87	18.6	2.84	17.5
	CD1a5	2.92	17.9	2.46	19.2
	CD1a6	27.6	57	34.9	67.8
	CD4 IFNg+
	2-way Tukey's post hoc test	Mean Diff.	95.00% CI of diff.	Summary	Adjusted P Value
	PBS:WT vs. PBS:CD1a	-4.527	-21.75 to 12.70	ns	0.8816
	GAS:WT vs. GAS:CD1a	-24.05	-41.28 to -6.827	**	0.0045
	CD8 IFNg+
	2-way Tukey's post hoc test	Mean Diff.	95.00% CI of diff.	Summary	Adjusted P Value
	PBS:WT vs. PBS:CD1a	-6.018	-27.16 to 15.13	ns	0.8551
	GAS:WT vs. GAS:CD1a	-25.63	-46.77 to -4.483	*	0.0141
	Fig. 8H
		IL-23		IFNg+
	Mice	PBS	GAS	PBS	GAS
	WT1	76.25	334.41	128.28	1798.65
	WT2	162.4	387.62	1.11	642.49
	WT3	54.01	142.99	3120.36	2757.21
	WT4	46.06	442.81	595.94	2549.95
	WT5	8.04	119.96	4.93	693.01
	WT6	14.14	83.04	4.93	76.73
	WT7	4.78	61.02
	WT8	1.35	210.58
	WT9	6.25	11.6
	WT10	6.25	71.85
	WT11	66.52	288.11
	WT12	66.52	219.97
	WT13	66.52	330.08
	WT14	66.52	184.37
	CD1a1	98.48	843.26	2.48	4132.75
	CD1a2	61.87	374.39	1.03	3770.76
	CD1a3	68.32	452.28	1.48	11916.4
	CD1a4	30.47	234.31	63.38	2055.18
	CD1a5	60.39	359.37	4.93	2130.06
	CD1a6	6.14	97.12	4.93	3424.87
	CD1a7	5.93	115.32	14.66	1569.05
	CD1a8	80.4	160.7
	CD1a9	50.4	172.55
	CD1a10	66.52	317.73
	CD1a11	66.52	325.59
	CD1a12	66.52	211.89
	CD1a13	74.08	451.84
	CD1a14	66.52	238.15
	IL-23
	Šídák's post hoc test	Mean Diff.	95.00% CI of diff.	Summary	Adjusted P Value
	WT - CD1a
	PBS	-11.21	-115.2 to 92.81	ns	0.962
	GAS	-104.7	-208.7 to -0.6972	*	0.0482
	IFNg
	Šídák's post hoc test	Predicted (LS) mean diff.	95.00% CI of diff.	Summary	Adjusted P Value
	WT - CD1a
	PBS	629.3	-2069 to 3328	ns	0.8248
	GAS	-2723	-5422 to -24.47	*	0.0477
	Fig. 8K
	Mice	PBS	Mice	GAS
	WT1	0.194	WT8	0.207
	WT2	0.22	WT9	0.256
	WT3	0.197	WT10	0.23
	WT4	0.169	WT11	0.218
	WT5	0.187	WT12	0.221
	WT6	0.241	WT13	0.199
	WT7	0.214	WT14	0.232
	CD1a1	0.294	CD1a7	0.334
	CD1a2	0.315	CD1a8	0.337
	CD1a3	0.254	CD1a9	0.384
	CD1a4	0.29	CD1a10	0.343
	CD1a5	0.252	CD1a11	0.356
	CD1a6	0.263	CD1a12	0.522
			CD1a13	0.382
	2-way ANOVA
	Tukey's post hoc test	Mean Diff.	95.00% CI of diff.	Summary	Adjusted P Value
	WT PBS-IMQ vs. CD1a PBS-IMQ	-0.07649	-0.1439 to -0.009064	*	0.0238
	WT PBS-IMQ vs. WT GAS-IMQ	-0.02014	-0.08371 to 0.04343	ns	0.7982
	WT PBS-IMQ vs. CD1a GAS-IMQ	-0.1823	-0.2543 to -0.1104	****	<0.0001
	CD1a PBS-IMQ vs. WT GAS-IMQ	0.05635	-0.01108 to 0.1238	ns	0.118
	CD1a PBS-IMQ vs. CD1a GAS-IMQ	-0.1059	-0.1790 to -0.03276	**	0.004
	WT GAS-IMQ vs. CD1a GAS-IMQ	-0.1622	-0.2341 to -0.09027	****	<0.0001
	Fig. 8L
	Mice	PBS	Mice	GAS
	WT1	0.53436	WT7	1.95999
	WT2	1.69221	WT8	1.95763
	WT3	1.73461	WT9	2.07775
	WT4	1.4625	WT10	2.56528
	WT5	1.29163	WT11	2.28983
	WT6	1.4364	WT12	1.76447
	WT7	1.35696	WT13	2.21422
	CD1a1	2.81432	CD1a7	2.86039
	CD1a2	1.5619	CD1a8	3.44439
	CD1a3	1.92188	CD1a9	4.45353
	CD1a4	2.36282	CD1a10	4.04028
	CD1a5	2.52083	CD1a11	4.12002
	CD1a6	2.95439	CD1a12	5.43543
			CD1a13	3.75678
	2-way ANOVA
	Tukey's post hoc test	Mean Diff.	95.00% CI of diff.	Summary	Adjusted P Value
	WT PBS-IMQ vs. CD1a PBS-IMQ	-1.006	-1.895 to -0.1159	*	0.0241
	WT PBS-IMQ vs. WT GAS-IMQ	-0.7601	-1.599 to 0.07862	ns	0.0828
	WT PBS-IMQ vs. CD1a GAS-IMQ	-2.661	-3.551 to -1.772	****	<0.0001
	CD1a PBS-IMQ vs. WT GAS-IMQ	0.2454	-0.6441 to 1.135	ns	0.8582
	CD1a PBS-IMQ vs. CD1a GAS-IMQ	-1.656	-2.562 to -0.7498	***	0.0004
	WT GAS-IMQ vs. CD1a GAS-IMQ	-1.901	-2.791 to -1.012	****	<0.0001

## Sheet: S3
	Fig. S3
		IL-22		IL-17A
	Donor	Ctrl	PMA+I	Ctrl	PMA+I
	HC1	0.016	0.34	0.2	0.28
	HC2	0.08	0.47	0.08	0.13
	HC3	0.084	0.74	0.071	0.32
	HC4	0.033	1.03	0.029	0.36
	HC5	0.014	0.32	0.071	0.11
	HC6	0.025	0.29	0.054	0.14
	HC7	0.00857	0.23
	HC8	0.065	0.49
	PS1	0.027	0.33	0.13	0.38
	PS2	0.21	0.98	0.22	0.51
	PS3	0.19	1.22	0.28	0.47
	PS4	0.027	1.8	0.087	0.41
	PS5	0.031	0.39	0.074	0.26
	PS6	0.096	0.88	0.09	0.3
	PS7	0.11	0.65	0.12	0.52
	PS8	0.018	0.89	0.15	0.47
	IL-22
	two-way ANOVA with Tukey's post hoc test	Mean Diff.	95.00% CI of diff.	Summary	Adjusted P Value
	HC Ctrl vs. HC PMA+I	-0.4481	-0.7711 to -0.1250	**	0.0046
	HC Ctrl vs. PS Ctrl	-0.04793	-0.3710 to 0.2751	ns	0.9755
	HC PMA+I vs. PS PMA+I	-0.4038	-0.7268 to -0.08070	*	0.011
	PS Ctrl vs. PS PMA+I	-0.8039	-1.127 to -0.4808	****	<0.0001
	IL-17A
	two-way ANOVA with Tukey's post hoc test	Mean Diff.	95.00% CI of diff.	Summary	Adjusted P Value
	HC Ctrl vs. HC PMA+I	-0.1392	-0.2633 to -0.01502	*	0.0252
	HC Ctrl vs. PS Ctrl	-0.04785	-0.1681 to 0.07235	ns	0.6757
	HC PMA+I vs. PS PMA+I	-0.1798	-0.3000 to -0.05961	**	0.0027
	PS Ctrl vs. PS PMA+I	-0.2711	-0.3786 to -0.1636	****	<0.0001

## Sheet: S5
	Fig. S5A
	Clones/lines	EV	EV+GAS	EV+SE	EV+SP	EV+SM	CD1a	CD1a+GAS	CD1a+SE	CD1a+SP	CD1a+SM
	CL1	4.15	3.66	3.18	4.59	1.16	7.41	11.7	11.9	8.68	9.56
	CL2	5.83	4.4	2.32	7.6	0.91	10.6	19.6	7.56	6.21	11.9
	CL3	4.77	4.09	1.86	9.66	15.2	4.29	33.7	10.6	9.37	4.18
	CL4	3.8	7.93	9.99	13.1	13.5	17.9	29.5	19.2	23.8	19.7
	CL5	1.76	6.67	3.47	0.79	3.52	0.74	16.5	3.71	1.07	1.07
	CL6	3.88	8.98	7.72	4.02	4.82	5.89	23	7.36	3.96	3.96
	CL7	2.68	9.07	7.76	2.82	3.86	3.89	24	3.98	3.17	3.17
	CL8	1.9	2.96	5.62	1.88	6.55	1.57	21.6	5.62	1.88	1.28
	CL9	6.27	5.14	6.16	1.34	1.81	3.78	23.2	6.16	1.34	4.39
	CL10	3.41	3.61	1.15	3.72	2.18	10.7	24.4	1.15	3.72	4.59
	CL11	3.43	6.7	6.01	11.8	5.16	17.5	28.2	6.01	11.8	7.9
	CL12	3.28	5.8	14	5.81	5.74	9.1	21.6	14	5.81	12.8
	2-way ANOVA
	Tukey's post hoc test	Mean Diff.	95.00% CI of diff.	Summary	Adjusted P Value
	EV vs. EV+GAS	-8.328	-16.82 to 0.1613	ns	0.0585
	EV vs. EV+SE	-0.06667	-8.556 to 8.423	ns	>0.9999
	EV vs. EV+SP	-0.455	-8.945 to 8.035	ns	>0.9999
	EV vs. EV+SM	-1.488	-9.978 to 7.001	ns	0.9999
	EV vs. CD1a	-2.242	-10.73 to 6.248	ns	0.9964
	EV vs. CD1a+GAS	-26.24	-34.73 to -17.75	****	<0.0001
	EV vs. CD1a+SE	-4.068	-12.56 to 4.421	ns	0.8439
	EV vs. CD1a+SP	-1.982	-10.47 to 6.508	ns	0.9986
	EV vs. CD1a+SM	-3.707	-12.20 to 4.783	ns	0.9031
	EV+GAS vs. EV+SE	8.262	-0.2279 to 16.75	ns	0.0624
	EV+GAS vs. EV+SP	7.873	-0.6163 to 16.36	ns	0.0896
	EV+GAS vs. EV+SM	6.84	-1.650 to 15.33	ns	0.2126
	EV+GAS vs. CD1a	6.087	-2.403 to 14.58	ns	0.3584
	EV+GAS vs. CD1a+GAS	-17.91	-26.40 to -9.422	****	<0.0001
	EV+GAS vs. CD1a+SE	4.26	-4.230 to 12.75	ns	0.8061
	EV+GAS vs. CD1a+SP	6.347	-2.143 to 14.84	ns	0.3027
	EV+GAS vs. CD1a+SM	4.622	-3.868 to 13.11	ns	0.7249
	EV+SE vs. EV+SP	-0.3883	-8.878 to 8.101	ns	>0.9999
	EV+SE vs. EV+SM	-1.422	-9.911 to 7.068	ns	>0.9999
	EV+SE vs. CD1a	-2.175	-10.66 to 6.315	ns	0.9971
	EV+SE vs. CD1a+GAS	-26.17	-34.66 to -17.68	****	<0.0001
	EV+SE vs. CD1a+SE	-4.002	-12.49 to 4.488	ns	0.856
	EV+SE vs. CD1a+SP	-1.915	-10.40 to 6.575	ns	0.9989
	EV+SE vs. CD1a+SM	-3.64	-12.13 to 4.850	ns	0.9122
	EV+SP vs. EV+SM	-1.033	-9.523 to 7.456	ns	>0.9999
	EV+SP vs. CD1a	-1.787	-10.28 to 6.703	ns	0.9994
	EV+SP vs. CD1a+GAS	-25.79	-34.27 to -17.30	****	<0.0001
	EV+SP vs. CD1a+SE	-3.613	-12.10 to 4.876	ns	0.9157
	EV+SP vs. CD1a+SP	-1.527	-10.02 to 6.963	ns	0.9998
	EV+SP vs. CD1a+SM	-3.252	-11.74 to 5.238	ns	0.9544
	EV+SM vs. CD1a	-0.7533	-9.243 to 7.736	ns	>0.9999
	EV+SM vs. CD1a+GAS	-24.75	-33.24 to -16.26	****	<0.0001
	EV+SM vs. CD1a+SE	-2.58	-11.07 to 5.910	ns	0.9901
	EV+SM vs. CD1a+SP	-0.4933	-8.983 to 7.996	ns	>0.9999
	EV+SM vs. CD1a+SM	-2.218	-10.71 to 6.271	ns	0.9967
	CD1a vs. CD1a+GAS	-24	-32.49 to -15.51	****	<0.0001
	CD1a vs. CD1a+SE	-1.827	-10.32 to 6.663	ns	0.9993
	CD1a vs. CD1a+SP	0.26	-8.230 to 8.750	ns	>0.9999
	CD1a vs. CD1a+SM	-1.465	-9.955 to 7.025	ns	0.9999
	CD1a+GAS vs. CD1a+SE	22.17	13.68 to 30.66	****	<0.0001
	CD1a+GAS vs. CD1a+SP	24.26	15.77 to 32.75	****	<0.0001
	CD1a+GAS vs. CD1a+SM	22.53	14.04 to 31.02	****	<0.0001
	CD1a+SE vs. CD1a+SP	2.087	-6.403 to 10.58	ns	0.9979
	CD1a+SE vs. CD1a+SM	0.3617	-8.128 to 8.851	ns	>0.9999
	CD1a+SP vs. CD1a+SM	-1.725	-10.21 to 6.765	ns	0.9995
	Fig. S5B
	Clones/lines	EV	EV+GAS	EV+SE	EV+SP	EV+SM	CD1a	CD1a+GAS	CD1a+SE	CD1a+SP	CD1a+SM
	SN CL1	1.99	0.84	2.41	1.29	2.79	10.3	31.6	18	11.2	15
	SN CL2	1.02	4.49	2.2	5.03	5.97	6.64	21.8	8.43	4.08	8.6
	SN CL3	1.61	14.2	2.29	1.14	4.89	2.48	43.3	4.48	1.34	4.18
	SN CL4	0.85	13.4	0.62	2.16	1.75	2.23	23.4	0.62	2.16	1.55
	SN CL5	3.12	14.3	1.15	1.76	2.46	0.59	25.1	1.15	1.76	0.86
	SN CL6	2.57	13.9	2.89	2.51	2.23	2.37	23.4	2.89	2.51	3.21
	2-way ANOVA
	Tukey's post hoc test	Mean Diff.	95.00% CI of diff.	Summary	Adjusted P Value
	EV vs. EV+GAS	-8.328	-16.82 to 0.1613	ns	0.0585
	EV vs. EV+SE	-0.06667	-8.556 to 8.423	ns	>0.9999
	EV vs. EV+SP	-0.455	-8.945 to 8.035	ns	>0.9999
	EV vs. EV+SM	-1.488	-9.978 to 7.001	ns	0.9999
	EV vs. CD1a	-2.242	-10.73 to 6.248	ns	0.9964
	EV vs. CD1a+GAS	-26.24	-34.73 to -17.75	****	<0.0001
	EV vs. CD1a+SE	-4.068	-12.56 to 4.421	ns	0.8439
	EV vs. CD1a+SP	-1.982	-10.47 to 6.508	ns	0.9986
	EV vs. CD1a+SM	-3.707	-12.20 to 4.783	ns	0.9031
	EV+GAS vs. EV+SE	8.262	-0.2279 to 16.75	ns	0.0624
	EV+GAS vs. EV+SP	7.873	-0.6163 to 16.36	ns	0.0896
	EV+GAS vs. EV+SM	6.84	-1.650 to 15.33	ns	0.2126
	EV+GAS vs. CD1a	6.087	-2.403 to 14.58	ns	0.3584
	EV+GAS vs. CD1a+GAS	-17.91	-26.40 to -9.422	****	<0.0001
	EV+GAS vs. CD1a+SE	4.26	-4.230 to 12.75	ns	0.8061
	EV+GAS vs. CD1a+SP	6.347	-2.143 to 14.84	ns	0.3027
	EV+GAS vs. CD1a+SM	4.622	-3.868 to 13.11	ns	0.7249
	EV+SE vs. EV+SP	-0.3883	-8.878 to 8.101	ns	>0.9999
	EV+SE vs. EV+SM	-1.422	-9.911 to 7.068	ns	>0.9999
	EV+SE vs. CD1a	-2.175	-10.66 to 6.315	ns	0.9971
	EV+SE vs. CD1a+GAS	-26.17	-34.66 to -17.68	****	<0.0001
	EV+SE vs. CD1a+SE	-4.002	-12.49 to 4.488	ns	0.856
	EV+SE vs. CD1a+SP	-1.915	-10.40 to 6.575	ns	0.9989
	EV+SE vs. CD1a+SM	-3.64	-12.13 to 4.850	ns	0.9122
	EV+SP vs. EV+SM	-1.033	-9.523 to 7.456	ns	>0.9999
	EV+SP vs. CD1a	-1.787	-10.28 to 6.703	ns	0.9994
	EV+SP vs. CD1a+GAS	-25.79	-34.27 to -17.30	****	<0.0001
	EV+SP vs. CD1a+SE	-3.613	-12.10 to 4.876	ns	0.9157
	EV+SP vs. CD1a+SP	-1.527	-10.02 to 6.963	ns	0.9998
	EV+SP vs. CD1a+SM	-3.252	-11.74 to 5.238	ns	0.9544
	EV+SM vs. CD1a	-0.7533	-9.243 to 7.736	ns	>0.9999
	EV+SM vs. CD1a+GAS	-24.75	-33.24 to -16.26	****	<0.0001
	EV+SM vs. CD1a+SE	-2.58	-11.07 to 5.910	ns	0.9901
	EV+SM vs. CD1a+SP	-0.4933	-8.983 to 7.996	ns	>0.9999
	EV+SM vs. CD1a+SM	-2.218	-10.71 to 6.271	ns	0.9967
	CD1a vs. CD1a+GAS	-24	-32.49 to -15.51	****	<0.0001
	CD1a vs. CD1a+SE	-1.827	-10.32 to 6.663	ns	0.9993
	CD1a vs. CD1a+SP	0.26	-8.230 to 8.750	ns	>0.9999
	CD1a vs. CD1a+SM	-1.465	-9.955 to 7.025	ns	0.9999
	CD1a+GAS vs. CD1a+SE	22.17	13.68 to 30.66	****	<0.0001
	CD1a+GAS vs. CD1a+SP	24.26	15.77 to 32.75	****	<0.0001
	CD1a+GAS vs. CD1a+SM	22.53	14.04 to 31.02	****	<0.0001
	CD1a+SE vs. CD1a+SP	2.087	-6.403 to 10.58	ns	0.9979
	CD1a+SE vs. CD1a+SM	0.3617	-8.128 to 8.851	ns	>0.9999
	CD1a+SP vs. CD1a+SM	-1.725	-10.21 to 6.765	ns	0.9995

## Sheet: S8
	Fig S8C-Lymphocytes
		Day 1			Day 8
	Mice	PBS	GAS	Mice	PBS	GAS
	WT1	5.99	19.9	WT9	4.81	27.3
	WT2	4.57	18.1	WT10	4.29	35
	WT3	5.96	35.9	WT11	9.08	25.1
	WT4	8.87	48.5	WT12	6.27	24.7
	WT5	12.2	21.6	WT13	7.36	27.9
	WT6	7.95	23	WT14	7	30.4
	WT7	5.19	32	WT15	5.46	11.5
	WT8	7.06	12.8	WT16	6.89	36.8
				WT17	7.1	34.7
				WT18	4.88	42.6
				WT19	5.31	25.5
	CD1a1	6.1	23.1	CD1a10	6.03	30.5
	CD1a2	7.29	17.8	CD1a11	3.94	32.3
	CD1a3	5.48	17.2	CD1a12	6.92	34.2
	CD1a4	6.8	26.3	CD1a13	4.16	30.7
	CD1a5	7.88	17.5	CD1a14	4.09	14.6
	CD1a6	3.42	18.4	CD1a15	25.8	32.2
	CD1a7	4.91	27.1	CD1a16	7.06	25.1
	CD1a8	8.3	34.4
	CD1a9	4.94	16.4
	Day 1
	Šídák's post hoc test	Predicted (LS) mean diff.	95.00% CI of diff.	Summary	Adjusted P Value
	WT - CD1a
	PBS	1.099	-6.453 to 8.652	ns	0.9294
	GAS	4.453	-3.100 to 12.01	ns	0.3201
	Day 8
	Šídák's post hoc test	Predicted (LS) mean diff.	95.00% CI of diff.	Summary	Adjusted P Value
	WT - CD1a
	PBS	-2.063	-9.390 to 5.265	ns	0.7634
	GAS	0.713	-6.615 to 8.040	ns	0.9679
	Fig S8C-T cells
		Day 1			Day 8
	Mice	PBS	GAS	Mice	PBS	GAS
	WT1	14.7	5.71	WT12	28	21.5
	WT2	19.5	2.64	WT13	24	13.3
	WT3	17.2	2.55	WT14	23.1	20.6
	WT4	19.1	9.05	WT15	18.9	19.2
	WT5	21.9	8.08	WT16	19.8	16.7
	WT6	18.4	3.33	WT17	18.9	19
	WT7	19.1	12.5	WT18	22	15.8
	WT8	14.4	4.47	WT19	16.8	8.86
	WT9	10	8.19	WT20	20.5	12.9
	WT10	18.9	1.17	WT21	12.8	8.8
	WT11	13.5	2.36	WT22	19.9	8.51
				WT23	27.4	20
				WT24	24.9	25.3
	CD1a1	22.2	7.2	CD1a13	22.1	24.3
	CD1a2	17.9	9.02	CD1a14	25.5	15.8
	CD1a3	21	8.87	CD1a15	18.3	13.4
	CD1a4	12.3	3.51	CD1a16	20.9	10.9
	CD1a5	14	8.35	CD1a17	19.7	10
	CD1a6	28.3	12.8	CD1a18	7.5	10.9
	CD1a7	23.7	4.61	CD1a19	17.2	11.2
	CD1a8	15.9	5.94	CD1a20	26.6	15.8
	CD1a9	23	13	CD1a21	28.8	17.2
	CD1a10	17.5	8.11
	CD1a11	15.1	3.96
	CD1a12	12.4	8.03
	Day 1
	Šídák's post hoc test	Predicted (LS) mean diff.	95.00% CI of diff.	Summary	Adjusted P Value
	WT - CD1a
	PBS	-1.636	-5.372 to 2.101	ns	0.5319
	GAS	-2.324	-6.061 to 1.412	ns	0.2886
	Day 8
	Šídák's post hoc test	Predicted (LS) mean diff.	95.00% CI of diff.	Summary	Adjusted P Value
	WT - CD1a
	PBS	0.5744	-4.582 to 5.730	ns	0.9588
	CD1a	1.801	-3.355 to 6.957	ns	0.6657
	Fig S8D
		Day 1			Day 8
	Mice	PBS	GAS	Mice	PBS	GAS
	WT1	2.75	0.98	WT10	8.97	1.04
	WT2	2.17	0.59	WT11	6.84	0.63
	WT3	7.54	0.53	WT12	2.21	0.83
	WT4	3.54	0.17	WT13	3.33	0.82
	WT5	2.65	1.2	WT14	3.4	0.42
	WT6	2.13	0.75	WT15	4.48	0.66
	WT7	1.73	0.066	WT16	2.67	1.3
	WT8	2.14	3.3	WT17	1.66	0.15
	WT9	3.64	3.78	WT18	2.65	0.31
				WT19	1.01	0.1
				WT20	2.84	0.34
				WT21	4.67	0.37
				WT22	6.67	0.78
				WT23	3.42	2.1
	CD1a1	9.65	2.37	CD1a10	7.11	0.64
	CD1a2	5.36	2.72	CD1a11	9.65	2.37
	CD1a3	6.84	1.81	CD1a12	6.65	0.59
	CD1a4	4.14	0.5	CD1a13	2.69	0.49
	CD1a5	2.39	1.75	CD1a14	4.67	0.67
	CD1a6	4.54	0.41	CD1a15	1.27	0.28
	CD1a7	2.54	0.34	CD1a16	0.9	0.031
	CD1a8	5.49	1.45	CD1a17	0.51	0.3
	CD1a9	6.98	2.76	CD1a18	2.37	1.16
				CD1a19	1.87	1.97
				CD1a20	2.33	0.89
				CD1a21	6.07	1.66
				CD1a22	5.12	0.93
	Day 1
	Šídák's post hoc test	Predicted (LS) mean diff.	95.00% CI of diff.	Summary	Adjusted P Value
	WT - CD1a
	PBS	-2.182	-4.001 to -0.3631	*	0.0165
	GAS	-0.2441	-2.017 to 1.529	ns	0.937
	Day 8
	Šídák's post hoc test	Predicted (LS) mean diff.	95.00% CI of diff.	Summary	Adjusted P Value
	WT - CD1a
	PBS	-0.02352	-1.657 to 1.610	ns	0.9993
	GAS	-0.218	-1.851 to 1.415	ns	0.9422
	Fig S8E-Neutrophil
		Day 1			Day 8
	Mice	PBS	GAS	Mice	PBS	GAS
	WT1	0.059	0.94	WT12	0.054	0.15
	WT2	0.19	0.95	WT13	0.066	0.15
	WT3	0.084	0.23	WT14	0.15	0.14
	WT4	0.12	0.66	WT15	0.09	0.12
	WT5	0.079	2.28	WT16	0.27	0.19
	WT6	0.099	0.62	WT17	0.07	0.096
	WT7	0.057	2.65	WT18	0.095	0.093
	WT8	0.18	1.21	WT19	0.11	0.13
	WT9	0.071	1.67	WT20	0.12	0.086
	WT10	0.088	1.3	WT21	0.071	0.082
	WT11	0.19	1.27	WT22	0.72	0.12
	CD1a1	0.13	1	CD1a11	0.2	0.08
	CD1a2	0.092	1.28	CD1a12	0.14	0.44
	CD1a3	0.062	0.41	CD1a13	0.21	0.31
	CD1a4	0.11	2.1	CD1a14	0.15	0.33
	CD1a5	0.055	0.23	CD1a15	0.15	0.11
	CD1a6	0.079	0.84	CD1a16	0.11	0.12
	CD1a7	0.076	2.12	CD1a17	0.25	0.13
	CD1a8	0.068	2.34	CD1a18	0.085	0.14
	CD1a9	0.12	1.4
	CD1a10	0.14	1.43
	Day 1
	Šídák's post hoc test	Predicted (LS) mean diff.	95.00% CI of diff.	Summary	Adjusted P Value
	WT - CD1a
	PBS	0.01744	-0.5021 to 0.5370	ns	>0.9999
	GAS	-0.06227	-0.5818 to 0.4573	ns	>0.9999
	Day 8
	Šídák's post hoc test	Predicted (LS) mean diff.	95.00% CI of diff.	Summary	Adjusted P Value
	WT - CD1a
	PBS	0.003216	-0.1325 to 0.1390	ns	0.9981
	GAS	-0.08414	-0.2199 to 0.05162	ns	0.2881
	Fig S8E-inflammatory monocytes
		Day 1			Day 8
	Mice	PBS	GAS	Mice	PBS	GAS
	WT1	0.25	2.52	WT12	0.87	0.79
	WT2	0.34	1.5	WT13	1.15	1.25
	WT3	0.27	1.38	WT14	1.39	1.65
	WT4	0.14	1.09	WT15	1.08	0.88
	WT5	0.12	0.61	WT16	2.46	1.49
	WT6	0.49	1.64	WT17	1.8	1.16
	WT7	0.25	1.31	WT18	0.78	1.43
	WT8	0.32	1.42	WT19	1.35	1.3
	WT9	0.31	3.86	WT20	0.7	0.54
	WT10	0.22	1.4	WT21	1.06	0.67
	WT11	0.5	2.45	WT22	1.01	0.55
	CD1a1	0.22	0.68	CD1a11	0.5	0.84
	CD1a2	0.43	3.48	CD1a12	1.01	1.83
	CD1a3	0.42	2.68	CD1a13	1.53	2.12
	CD1a4	0.2	2.26	CD1a14	1.5	1.87
	CD1a5	0.067	0.67	CD1a15	1.64	2.08
	CD1a6	0.19	1.23	CD1a16	1.12	1.09
	CD1a7	0.18	2.64	CD1a17	0.94	0.82
	CD1a8	0.16	1.59	CD1a18	0.52	0.74
	CD1a9	0.47	2.9
	CD1a10	0.4	2.01
	Day 1
	Šídák's post hoc test	Predicted (LS) mean diff.	95.00% CI of diff.	Summary	Adjusted P Value
	WT - CD1a
	PBS	0.01812	-0.6511 to 0.6873	ns	0.9975
	GAS	-0.2704	-0.9396 to 0.3988	ns	0.5812
	Day 8
	Šídák's post hoc test	Predicted (LS) mean diff.	95.00% CI of diff.	Summary	Adjusted P Value
	WT - CD1a PBS
	PBS	0.1459	-0.3843 to 0.6761	ns	0.7734
	GAS	-0.3592	-0.8894 to 0.1710	ns	0.2295
	Fig S8F-Neutrophil
		Day 1		Day 8
	Mice	GAS	Mice	GAS
	WT1	3.39	WT12	3.63
	WT2	6.23	WT13	3.57
	WT3	0.93	WT14	2.67
	WT4	3.63	WT15	4.15
	WT5	6.01	WT16	3.02
	WT6	3.31	WT17	2.43
	WT7	3.69	WT18	3.38
	WT8	5.71	WT19	2.78
	WT9	4.94	WT20	4.53
	WT10	5.38	WT21	3.09
	WT11	7.74
	CD1a1	5.95	CD1a11	5.95
	CD1a2	1.63	CD1a12	1.63
	CD1a3	4.49	CD1a13	4.49
	CD1a4	4.3	CD1a14	4.3
	CD1a5	1.59	CD1a15	1.59
	CD1a6	8.67	CD1a16	8.67
	CD1a7	3.26	CD1a17	3.26
	CD1a8	2.44	CD1a18	2.44
	CD1a9	4.26	CD1a19	4.26
	CD1a10	3.59	CD1a20	3.59
	Day 1
	Unpaired t test
	P value	0.4886
	P value summary	ns
	Significantly different (P < 0.05)?	No
	One- or two-tailed P value?	Two-tailed
	Day 8
	Unpaired t test
	P value	0.2175
	P value summary	ns
	Significantly different (P < 0.05)?	No
	One- or two-tailed P value?	Two-tailed
	Fig S8F-inflammatory monocytes
		Day 1		Day 8
	Mice	GAS	Mice	GAS
	WT1	1.73	WT12	2.62
	WT2	1.23	WT13	2.82
	WT3	0.8	WT14	1.06
	WT4	1.24	WT15	1.69
	WT5	1.6	WT16	1.3
	WT6	1.28	WT17	1.63
	WT7	0.82	WT18	1.63
	WT8	0.73	WT19	0.94
	WT9	1.5	WT20	0.66
	WT10	1.63	WT21	0.78
	WT11	2.33
	CD1a1	2.27	CD1a11	2.27
	CD1a2	1.39	CD1a12	1.39
	CD1a3	1.83	CD1a13	1.83
	CD1a4	1.18	CD1a14	1.18
	CD1a5	0.76	CD1a15	0.76
	CD1a6	2.46	CD1a16	2.46
	CD1a7	1.27	CD1a17	1.27
	CD1a8	0.91	CD1a18	0.91
	CD1a9	1.41	CD1a19	1.41
	CD1a10	0.88	CD1a20	0.88
	Day 1
	Unpaired t test
	P value	0.7252
	P value summary	ns
	Significantly different (P < 0.05)?	No
	One- or two-tailed P value?	Two-tailed
	Day 8
	Unpaired t test
	P value	0.4325
	P value summary	ns
	Significantly different (P < 0.05)?	No
	One- or two-tailed P value?	Two-tailed

## Sheet: S9
	Fig S9
		G-CSF		IL-18		MIP-1a		IL-1b		IL-27		Rantes		Eotaxin		MCP-1		MIG
	Mice	PBS	GAS	PBS	GAS	PBS	GAS	PBS	GAS	PBS	GAS	PBS	GAS	PBS	GAS	PBS	GAS	PBS	GAS
	WT1	13.48	30.59	6.01	109.25	1.32	72	4.88	244.03	85.09	430.94	15.35	86.23	11.85	110.92	6.74	100.61	3.1	225.81
	WT2	13.48	55.46	6.39	164.14	1.83	284.05	10.95	524.45	85.09	591.87	15.35	221.4	21.33	226.09	11.07	248.75	9.75	585.16
	WT3	6.07	34.75	2.44	78.29	2.01	29.4	10.79	162.06	75.71	384.52	58.33	312.74	5.25	35.52	7.51	60.55	3.81	103.13
	WT4	35.03	142.8	9.97	214.64	0.92	203.13	6.36	615.81	27.29	871.74	36.91	591.57	3.09	31.68	4.22	78.86	0.76	79.36
	WT5	19.84	66.84	36.68	975.82	18.18	122.89	72.75	520.07	48.77	496.62	106.89	691.55	7.88	121.32	38.64	94.35	58.76	175.49
	WT6	6.07	74.55	58.46	923	9.02	196.22	9.51	299.69	23.71	291.91	54.78	631.84	6.6	20.75	18.33	117.06	12.65	107.2
	WT7	1	7.64	2	158.27	4.26	110.86	5.63	319.85	10	509.64	16.07	76.45	6.81	24.14
	WT8	1	20.89	2	625.34	5.72	358.96	4.82	262.28	7.19	230.98	12.24	287.22	18.25	76.52	7.07	304.15	2.67	27.44
	WT9	1	1.63	2	333.02	5.72	156.77	11.91	240.33	67.08	509.84	12.24	161.38	11.01	43.94	5.62	218.54	2.67	20.82
	WT10	7.64	37.83	2	73.48	5.72	577.2	11.51	710.51	67.08	908.61	12.24	320.29	7.21	120.46	382.66	298.28	2.67	28.11
	WT11					27.69	535.76	16.47	201.98	67.08	344.79	13.29	526.43	42.44	151.46	7.71	693.02	10.24	33.02
	CD1a1	13.48	209.6	6.01	29.62	1.36	100.61	10.6	230.31	85.09	993.3	15.35	107.9	16.34	76.15	9.17	67.05	3.55	85.42
	CD1a2	35.01	75.92	10.31	153.99	0.97	59.91	6.62	300.53	36.43	308.65	55.97	26.96	2.79	33.57	4.76	149.76	0.87	107.78
	CD1a3	6.07	444.25	14.38	213.11	0.96	222.82	4.5	597.8	16.32	355.61	26.96	912.85	3.82	23.34	3.79	145.23	0.89	96.78
	CD1a4	21.18	402.61	6.61	47.92	0.65	212.76	3.82	353.78	16.22	287.51	38.08	285.03	2.36	48.31	3.64	218.41	0.75	117.79
	CD1a5	6.78	87.25	2	601.33	6.59	307.17	22.71	702.9	10	517.61	11.91	224.94	7.22	40.46
	CD1a6	9.3		12.62	894.81	11.56	459	9.18	3949.25	62.39	150.59	12.24	398.84	10.39	112.91	16.87	198.43	2.67	31.21
	CD1a7	1	14.74	2	570.74	239.7	288.29	139.87	189.99	338.92	366.7	183.52	300.98	64.78	85.3	12.84	324.08	25.91	27.53
	CD1a8	32.05	14.36	34.4	408.52	5.72	188.99	12.63	267.16	67.08	1078.59	12.24	262.04	9.02	84.64	67.77	412.94	2.67	28.37
	Tukey's post hoc test		Summary	Adjusted P Value
	G-CSF	WT PBS vs. WT GAS	ns	0.7127
		WT GAS vs. CD1a GAS	*	0.0146
		CD1a PBS vs. CD1a GAS	**	0.0032
	IL-18	WT PBS vs. WT GAS	**	0.0094
		WT GAS vs. CD1a GAS	ns	0.9951
		CD1a PBS vs. CD1a GAS	*	0.0214
	MIP-1a	WT PBS vs. WT GAS	***	0.0003
		WT GAS vs. CD1a GAS	ns	0.9998
		CD1a PBS vs. CD1a GAS	**	0.0092
	IL-1b	WT PBS vs. WT GAS	ns	0.5286
		WT GAS vs. CD1a GAS	ns	0.4157
		CD1a PBS vs. CD1a GAS	ns	0.0686
	IL-27	WT PBS vs. WT GAS	****	<0.0001
		WT GAS vs. CD1a GAS	ns	>0.9999
		CD1a PBS vs. CD1a GAS	***	0.0007
	Rantes	WT PBS vs. WT GAS	***	0.0003
		WT GAS vs. CD1a GAS	ns	0.9974
		CD1a PBS vs. CD1a GAS	*	0.0101
	Eotaxin	WT PBS vs. WT GAS	****	<0.0001
		WT GAS vs. CD1a GAS	ns	0.9569
		CD1a PBS vs. CD1a GAS	*	0.023
	MCP-1	WT PBS vs. WT GAS	**	0.0099
		WT GAS vs. CD1a GAS	ns	0.9927
		CD1a PBS vs. CD1a GAS	*	0.0128
	MIG	WT PBS vs. WT GAS	*	0.0106
		WT GAS vs. CD1a GAS	ns	0.8083
		CD1a PBS vs. CD1a GAS	ns	0.4571

[truncated: 1 more sheets: S10]
